# Supplementary material for: Csp, Csp 2, and Csp 3 Hydrocarbyl Group Migration from Pd(II) to P(III): Accessing Metallophosphoranes via Nonspectator Ligand Reactivity
Source: Angew Chem Int Ed Engl. 2025 Nov 13;65(2):e19496. doi: 10.1002/anie.202519496 (PMC12790345; doi:10.1002/anie.202519496)
Supplement: Supplementary file 2 — Supporting Information [file ANIE-65-e19496-s001.zip]

Archive with 2 entries (2 files):
- all_structures.cif
- __MACOSX/._all_structures.cif
