# Supplementary material for: Csp, Csp 2, and Csp 3 Hydrocarbyl Group Migration from Pd(II) to P(III): Accessing Metallophosphoranes via Nonspectator Ligand Reactivity
Source: Angew Chem Int Ed Engl. 2025 Nov 13;65(2):e19496. doi: 10.1002/anie.202519496 (PMC12790345; doi:10.1002/anie.202519496)
Supplement: Supplementary file 2 — Supporting Information [file ANIE-65-e19496-s001.zip › all_structures.cif]

 
data_G24046 
  
_audit_creation_method            'SHELXL-2019/3' 
_shelx_SHELXL_version_number      '2019/3' 
_chemical_name_systematic         ? 
_chemical_name_common             ? 
_chemical_melting_point           ? 
_chemical_formula_moiety          ? 
_chemical_formula_sum 
 'C25 H21 Cl N5 P Pd' 
_chemical_formula_weight          564.29 
  
loop_ 
 _atom_type_symbol 
 _atom_type_description 
 _atom_type_scat_dispersion_real 
 _atom_type_scat_dispersion_imag 
 _atom_type_scat_source 
 'C'  'C'   0.0033   0.0016 
 'International Tables Vol C Tables 4.2.6.8 and 6.1.1.4' 
 'H'  'H'   0.0000   0.0000 
 'International Tables Vol C Tables 4.2.6.8 and 6.1.1.4' 
 'N'  'N'   0.0061   0.0033 
 'International Tables Vol C Tables 4.2.6.8 and 6.1.1.4' 
 'P'  'P'   0.1023   0.0942 
 'International Tables Vol C Tables 4.2.6.8 and 6.1.1.4' 
 'Cl'  'Cl'   0.1484   0.1585 
 'International Tables Vol C Tables 4.2.6.8 and 6.1.1.4' 
 'Pd'  'Pd'  -0.9988   1.0072 
 'International Tables Vol C Tables 4.2.6.8 and 6.1.1.4' 
  
_space_group_crystal_system       monoclinic 
_space_group_IT_number            14 
_space_group_name_H-M_alt         'P 21/c' 
_space_group_name_Hall            '-P 2ybc' 
  
_shelx_space_group_comment 
; 
The symmetry employed for this shelxl refinement is uniquely defined 
by the following loop, which should always be used as a source of 
symmetry information in preference to the above space-group names. 
They are only intended as comments. 
; 
  
loop_ 
 _space_group_symop_operation_xyz 
 'x, y, z' 
 '-x, y+1/2, -z+1/2' 
 '-x, -y, -z' 
 'x, -y-1/2, z-1/2' 
  
_cell_length_a                    10.0315(4) 
_cell_length_b                    13.8677(6) 
_cell_length_c                    15.9418(7) 
_cell_angle_alpha                 90 
_cell_angle_beta                  96.6667(16) 
_cell_angle_gamma                 90 
_cell_volume                      2202.73(16) 
_cell_formula_units_Z             4 
_cell_measurement_temperature     100(2) 
_cell_measurement_reflns_used     9781 
_cell_measurement_theta_min       2.72 
_cell_measurement_theta_max       31.51 
  
_exptl_crystal_description        block 
_exptl_crystal_colour             yellow 
_exptl_crystal_density_meas       . 
_exptl_crystal_density_method     'not measured' 
_exptl_crystal_density_diffrn     1.702 
_exptl_crystal_F_000              1136 
_exptl_transmission_factor_min    ? 
_exptl_transmission_factor_max    ? 
_exptl_crystal_size_max           0.345 
_exptl_crystal_size_mid           0.340 
_exptl_crystal_size_min           0.310 
_exptl_absorpt_coefficient_mu     1.062 
_shelx_estimated_absorpt_T_min    0.711 
_shelx_estimated_absorpt_T_max    0.734 
_exptl_absorpt_correction_type    multi-scan 
_exptl_absorpt_correction_T_min   0.5260 
_exptl_absorpt_correction_T_max   0.6049 
_exptl_absorpt_process_details    'SADABS (Herbst-Irmer et al., 2015)' 
_exptl_absorpt_special_details    ? 
_diffrn_ambient_temperature       100(2) 
_diffrn_radiation_wavelength      0.71073 
_diffrn_radiation_type            MoK\a 
_diffrn_source                    'I\mS micro-focus sealed tube, multilayer optics' 
_diffrn_measurement_device_type   'Bruker Photon3 CPAD' 
_diffrn_measurement_method        '\f and \w scans' 
_diffrn_detector_area_resol_mean  7.4 
_diffrn_reflns_number             145538 
_diffrn_reflns_av_unetI/netI      0.0121 
_diffrn_reflns_av_R_equivalents   0.0348 
_diffrn_reflns_limit_h_min        -14 
_diffrn_reflns_limit_h_max        14 
_diffrn_reflns_limit_k_min        -20 
_diffrn_reflns_limit_k_max        20 
_diffrn_reflns_limit_l_min        -23 
_diffrn_reflns_limit_l_max        23 
_diffrn_reflns_theta_min          1.952 
_diffrn_reflns_theta_max          31.546 
_diffrn_reflns_theta_full         25.242 
_diffrn_measured_fraction_theta_max   0.998 
_diffrn_measured_fraction_theta_full  1.000 
_diffrn_reflns_Laue_measured_fraction_max    0.998 
_diffrn_reflns_Laue_measured_fraction_full   1.000 
_diffrn_reflns_point_group_measured_fraction_max   0.998 
_diffrn_reflns_point_group_measured_fraction_full  1.000 
_reflns_number_total              7353 
_reflns_number_gt                 6879 
_reflns_threshold_expression      'I > 2\s(I)' 
_reflns_Friedel_coverage          0.000 
_reflns_Friedel_fraction_max      . 
_reflns_Friedel_fraction_full     . 
  
_reflns_special_details 
; 
 Reflections were merged by SHELXL according to the crystal 
 class for the calculation of statistics and refinement. 
  
 _reflns_Friedel_fraction is defined as the number of unique 
 Friedel pairs measured divided by the number that would be 
 possible theoretically, ignoring centric projections and 
 systematic absences. 
; 
  
_computing_data_collection        'APEX3 v2017.3.0 (Bruker-AXS, 2017)' 
_computing_cell_refinement        'SAINT 8.38A (Bruker-AXS, 2017)' 
_computing_data_reduction         'SAINT 8.38A (Bruker-AXS, 2017)' 
_computing_structure_solution     'SHELXT-2015 (Sheldrick, 2015)' 
_computing_structure_refinement   'SHELXL-2019/2 (Sheldrick, 2019)' 
_computing_molecular_graphics     'Bruker SHELXTL' 
_computing_publication_material   'Bruker SHELXTL' 
_refine_special_details            
; 
 Bruker D8 Venture Kappa DUO four-circle diffractometer, Bruker Photon3 CPAD. 
; 
_refine_ls_structure_factor_coef  Fsqd 
_refine_ls_matrix_type            full 
_refine_ls_weighting_scheme       calc 
_refine_ls_weighting_details 
'w=1/[\s^2^(Fo^2^)+(0.0177P)^2^+1.8071P] where P=(Fo^2^+2Fc^2^)/3' 
_atom_sites_solution_primary      direct 
_atom_sites_solution_secondary    difmap 
_atom_sites_solution_hydrogens    geom 
_refine_ls_hydrogen_treatment     constr 
_refine_ls_extinction_method      none 
_refine_ls_extinction_coef        . 
_refine_ls_number_reflns          7353 
_refine_ls_number_parameters      298 
_refine_ls_number_restraints      0 
_refine_ls_R_factor_all           0.0213 
_refine_ls_R_factor_gt            0.0191 
_refine_ls_wR_factor_ref          0.0475 
_refine_ls_wR_factor_gt           0.0466 
_refine_ls_goodness_of_fit_ref    1.056 
_refine_ls_restrained_S_all       1.056 
_refine_ls_shift/su_max           0.001 
_refine_ls_shift/su_mean          0.000 
  
loop_ 
 _atom_site_label 
 _atom_site_type_symbol 
 _atom_site_fract_x 
 _atom_site_fract_y 
 _atom_site_fract_z 
 _atom_site_U_iso_or_equiv 
 _atom_site_adp_type 
 _atom_site_occupancy 
 _atom_site_site_symmetry_order 
 _atom_site_calc_flag 
 _atom_site_refinement_flags_posn 
 _atom_site_refinement_flags_adp 
 _atom_site_refinement_flags_occupancy 
 _atom_site_disorder_assembly 
 _atom_site_disorder_group 
Pd1 Pd 0.27460(2) 0.18950(2) 0.36183(2) 0.01135(3) Uani 1 1 d . . . . . 
Cl1 Cl 0.13203(3) 0.04881(2) 0.35587(2) 0.02126(6) Uani 1 1 d . . . . . 
P1 P 0.39638(3) 0.32332(2) 0.37959(2) 0.01056(5) Uani 1 1 d . . . . . 
N1 N 0.17707(10) 0.24940(7) 0.25571(6) 0.01387(17) Uani 1 1 d . . . . . 
N2 N 0.28252(10) 0.39077(7) 0.30184(6) 0.01223(17) Uani 1 1 d . . . . . 
N3 N 0.52136(10) 0.39248(7) 0.34124(6) 0.01258(17) Uani 1 1 d . . . . . 
N4 N 0.53902(10) 0.25765(7) 0.43524(6) 0.01381(18) Uani 1 1 d . . . . . 
N5 N 0.38941(10) 0.14263(7) 0.46937(6) 0.01395(18) Uani 1 1 d . . . . . 
C1 C 0.09432(13) 0.19854(10) 0.19859(8) 0.0199(2) Uani 1 1 d . . . . . 
H1 H 0.081087 0.131894 0.208668 0.024 Uiso 1 1 calc R U . . . 
C2 C 0.02879(14) 0.23937(11) 0.12674(9) 0.0246(3) Uani 1 1 d . . . . . 
H2 H -0.027823 0.201772 0.087543 0.030 Uiso 1 1 calc R U . . . 
C3 C 0.04766(14) 0.33743(10) 0.11296(8) 0.0219(2) Uani 1 1 d . . . . . 
H3 H 0.003379 0.367638 0.063950 0.026 Uiso 1 1 calc R U . . . 
C4 C 0.13037(12) 0.39033(9) 0.17033(8) 0.0165(2) Uani 1 1 d . . . . . 
H4 H 0.142881 0.457307 0.161455 0.020 Uiso 1 1 calc R U . . . 
C5 C 0.19642(11) 0.34476(8) 0.24229(7) 0.01257(19) Uani 1 1 d . . . . . 
C6 C 0.33483(12) 0.48372(8) 0.29144(7) 0.01249(19) Uani 1 1 d . . . . . 
C7 C 0.26624(12) 0.56928(9) 0.27218(7) 0.0158(2) Uani 1 1 d . . . . . 
H7 H 0.171279 0.569548 0.259890 0.019 Uiso 1 1 calc R U . . . 
C8 C 0.33902(14) 0.65475(9) 0.27117(8) 0.0182(2) Uani 1 1 d . . . . . 
H8 H 0.293542 0.713714 0.257250 0.022 Uiso 1 1 calc R U . . . 
C9 C 0.47793(14) 0.65430(9) 0.29042(8) 0.0181(2) Uani 1 1 d . . . . . 
H9 H 0.526329 0.713000 0.288618 0.022 Uiso 1 1 calc R U . . . 
C10 C 0.54737(12) 0.56900(9) 0.31235(7) 0.0154(2) Uani 1 1 d . . . . . 
H10 H 0.642063 0.569281 0.326231 0.019 Uiso 1 1 calc R U . . . 
C11 C 0.47486(12) 0.48364(8) 0.31340(7) 0.01237(19) Uani 1 1 d . . . . . 
C12 C 0.65454(11) 0.36196(8) 0.35854(7) 0.01266(19) Uani 1 1 d . . . . . 
C13 C 0.76570(12) 0.39554(9) 0.32308(7) 0.0157(2) Uani 1 1 d . . . . . 
H13 H 0.758752 0.449906 0.286580 0.019 Uiso 1 1 calc R U . . . 
C14 C 0.88809(12) 0.34769(10) 0.34221(8) 0.0191(2) Uani 1 1 d . . . . . 
H14 H 0.965716 0.371087 0.319899 0.023 Uiso 1 1 calc R U . . . 
C15 C 0.89764(12) 0.26652(10) 0.39332(8) 0.0198(2) Uani 1 1 d . . . . . 
H15 H 0.981095 0.233883 0.404330 0.024 Uiso 1 1 calc R U . . . 
C16 C 0.78580(12) 0.23221(9) 0.42882(8) 0.0169(2) Uani 1 1 d . . . . . 
H16 H 0.792298 0.176288 0.463476 0.020 Uiso 1 1 calc R U . . . 
C17 C 0.66486(11) 0.28144(9) 0.41247(7) 0.01340(19) Uani 1 1 d . . . . . 
C18 C 0.51106(12) 0.18500(8) 0.48874(7) 0.0140(2) Uani 1 1 d . . . . . 
C19 C 0.59581(13) 0.15847(9) 0.56104(8) 0.0175(2) Uani 1 1 d . . . . . 
H19 H 0.679843 0.189642 0.574725 0.021 Uiso 1 1 calc R U . . . 
C20 C 0.55542(14) 0.08627(10) 0.61218(8) 0.0197(2) Uani 1 1 d . . . . . 
H20 H 0.612572 0.066287 0.660778 0.024 Uiso 1 1 calc R U . . . 
C21 C 0.43096(14) 0.04304(9) 0.59227(8) 0.0197(2) Uani 1 1 d . . . . . 
H21 H 0.402024 -0.006911 0.626700 0.024 Uiso 1 1 calc R U . . . 
C22 C 0.35010(13) 0.07404(9) 0.52149(8) 0.0172(2) Uani 1 1 d . . . . . 
H22 H 0.263595 0.046143 0.508927 0.021 Uiso 1 1 calc R U . . . 
C23 C 0.35043(12) 0.38692(9) 0.47368(7) 0.0147(2) Uani 1 1 d . . . . . 
H23A H 0.367394 0.343390 0.522983 0.018 Uiso 1 1 calc R U . . . 
H23B H 0.410020 0.443567 0.484470 0.018 Uiso 1 1 calc R U . . . 
C24 C 0.20810(13) 0.42043(10) 0.46737(8) 0.0196(2) Uani 1 1 d . . . . . 
H24 H 0.139335 0.373003 0.463720 0.023 Uiso 1 1 calc R U . . . 
C25 C 0.17214(19) 0.51226(12) 0.46656(10) 0.0325(3) Uani 1 1 d . . . . . 
H25A H 0.238639 0.561326 0.470114 0.039 Uiso 1 1 calc R U . . . 
H25B H 0.079819 0.529114 0.462417 0.039 Uiso 1 1 calc R U . . . 
  
loop_ 
 _atom_site_aniso_label 
 _atom_site_aniso_U_11 
 _atom_site_aniso_U_22 
 _atom_site_aniso_U_33 
 _atom_site_aniso_U_23 
 _atom_site_aniso_U_13 
 _atom_site_aniso_U_12 
Pd1 0.00993(4) 0.01085(4) 0.01313(4) 0.00002(3) 0.00075(3) 0.00018(3) 
Cl1 0.01779(13) 0.01576(13) 0.02946(15) 0.00173(11) -0.00055(11) -0.00442(10) 
P1 0.00970(12) 0.01104(12) 0.01070(12) 0.00022(9) 0.00011(9) 0.00057(9) 
N1 0.0112(4) 0.0147(4) 0.0151(4) -0.0009(3) -0.0010(3) 0.0003(3) 
N2 0.0115(4) 0.0120(4) 0.0125(4) 0.0008(3) -0.0018(3) 0.0011(3) 
N3 0.0105(4) 0.0127(4) 0.0144(4) 0.0025(3) 0.0012(3) 0.0013(3) 
N4 0.0108(4) 0.0147(4) 0.0155(4) 0.0040(3) -0.0003(3) 0.0015(3) 
N5 0.0148(4) 0.0133(4) 0.0139(4) 0.0019(3) 0.0025(3) 0.0016(3) 
C1 0.0185(6) 0.0186(5) 0.0212(6) -0.0032(4) -0.0036(4) -0.0022(4) 
C2 0.0234(6) 0.0245(6) 0.0232(6) -0.0044(5) -0.0090(5) -0.0019(5) 
C3 0.0205(6) 0.0255(6) 0.0177(6) -0.0002(5) -0.0065(5) 0.0009(5) 
C4 0.0146(5) 0.0193(5) 0.0148(5) 0.0006(4) -0.0017(4) 0.0012(4) 
C5 0.0097(4) 0.0154(5) 0.0125(5) -0.0012(4) 0.0010(4) 0.0018(4) 
C6 0.0147(5) 0.0122(5) 0.0105(4) 0.0009(4) 0.0011(4) 0.0010(4) 
C7 0.0181(5) 0.0152(5) 0.0141(5) 0.0013(4) 0.0016(4) 0.0040(4) 
C8 0.0258(6) 0.0132(5) 0.0158(5) 0.0021(4) 0.0033(4) 0.0038(4) 
C9 0.0253(6) 0.0130(5) 0.0167(5) 0.0010(4) 0.0050(4) -0.0013(4) 
C10 0.0175(5) 0.0148(5) 0.0143(5) -0.0001(4) 0.0031(4) -0.0017(4) 
C11 0.0146(5) 0.0120(5) 0.0105(4) 0.0003(4) 0.0016(4) 0.0012(4) 
C12 0.0104(4) 0.0145(5) 0.0127(5) -0.0012(4) -0.0007(4) 0.0004(4) 
C13 0.0129(5) 0.0192(5) 0.0148(5) -0.0007(4) 0.0014(4) -0.0017(4) 
C14 0.0116(5) 0.0263(6) 0.0196(6) -0.0014(5) 0.0025(4) -0.0009(4) 
C15 0.0116(5) 0.0267(6) 0.0206(6) -0.0010(5) -0.0009(4) 0.0037(4) 
C16 0.0134(5) 0.0194(5) 0.0171(5) 0.0005(4) -0.0018(4) 0.0029(4) 
C17 0.0111(5) 0.0155(5) 0.0131(5) -0.0009(4) -0.0008(4) 0.0006(4) 
C18 0.0149(5) 0.0136(5) 0.0135(5) 0.0011(4) 0.0017(4) 0.0026(4) 
C19 0.0188(5) 0.0187(5) 0.0144(5) 0.0017(4) -0.0006(4) 0.0036(4) 
C20 0.0248(6) 0.0211(6) 0.0132(5) 0.0029(4) 0.0023(4) 0.0070(5) 
C21 0.0263(6) 0.0184(5) 0.0155(5) 0.0045(4) 0.0072(5) 0.0038(5) 
C22 0.0200(5) 0.0159(5) 0.0167(5) 0.0014(4) 0.0058(4) 0.0009(4) 
C23 0.0152(5) 0.0163(5) 0.0123(5) -0.0021(4) 0.0004(4) -0.0003(4) 
C24 0.0185(6) 0.0239(6) 0.0170(5) -0.0018(4) 0.0051(4) 0.0026(5) 
C25 0.0419(9) 0.0315(8) 0.0250(7) -0.0017(6) 0.0084(6) 0.0157(7) 
  
_geom_special_details 
; 
 All esds (except the esd in the dihedral angle between two l.s. planes) 
 are estimated using the full covariance matrix.  The cell esds are taken 
 into account individually in the estimation of esds in distances, angles 
 and torsion angles; correlations between esds in cell parameters are only 
 used when they are defined by crystal symmetry.  An approximate (isotropic) 
 treatment of cell esds is used for estimating esds involving l.s. planes. 
; 
  
loop_ 
 _geom_bond_atom_site_label_1 
 _geom_bond_atom_site_label_2 
 _geom_bond_distance 
 _geom_bond_site_symmetry_2 
 _geom_bond_publ_flag 
Pd1 N1 2.0311(10) . ? 
Pd1 N5 2.0565(10) . ? 
Pd1 P1 2.2218(3) . ? 
Pd1 Cl1 2.4144(3) . ? 
P1 N3 1.7447(10) . ? 
P1 N4 1.8355(10) . ? 
P1 N2 1.8404(10) . ? 
P1 C23 1.8440(12) . ? 
N1 C1 1.3566(15) . ? 
N1 C5 1.3571(15) . ? 
N2 C5 1.3653(14) . ? 
N2 C6 1.4087(15) . ? 
N3 C12 1.3980(14) . ? 
N3 C11 1.4016(14) . ? 
N4 C18 1.3700(15) . ? 
N4 C17 1.3931(15) . ? 
N5 C22 1.3516(15) . ? 
N5 C18 1.3574(15) . ? 
C1 C2 1.3747(19) . ? 
C1 H1 0.9500 . ? 
C2 C3 1.394(2) . ? 
C2 H2 0.9500 . ? 
C3 C4 1.3737(17) . ? 
C3 H3 0.9500 . ? 
C4 C5 1.4064(16) . ? 
C4 H4 0.9500 . ? 
C6 C7 1.3879(16) . ? 
C6 C11 1.4077(16) . ? 
C7 C8 1.3933(18) . ? 
C7 H7 0.9500 . ? 
C8 C9 1.3916(19) . ? 
C8 H8 0.9500 . ? 
C9 C10 1.3965(17) . ? 
C9 H9 0.9500 . ? 
C10 C11 1.3905(16) . ? 
C10 H10 0.9500 . ? 
C12 C13 1.3879(16) . ? 
C12 C17 1.4057(16) . ? 
C13 C14 1.3977(17) . ? 
C13 H13 0.9500 . ? 
C14 C15 1.3864(19) . ? 
C14 H14 0.9500 . ? 
C15 C16 1.3974(18) . ? 
C15 H15 0.9500 . ? 
C16 C17 1.3901(16) . ? 
C16 H16 0.9500 . ? 
C18 C19 1.3996(16) . ? 
C19 C20 1.3813(18) . ? 
C19 H19 0.9500 . ? 
C20 C21 1.388(2) . ? 
C20 H20 0.9500 . ? 
C21 C22 1.3795(18) . ? 
C21 H21 0.9500 . ? 
C22 H22 0.9500 . ? 
C23 C24 1.4937(17) . ? 
C23 H23A 0.9900 . ? 
C23 H23B 0.9900 . ? 
C24 C25 1.323(2) . ? 
C24 H24 0.9500 . ? 
C25 H25A 0.9500 . ? 
C25 H25B 0.9500 . ? 
  
loop_ 
 _geom_angle_atom_site_label_1 
 _geom_angle_atom_site_label_2 
 _geom_angle_atom_site_label_3 
 _geom_angle 
 _geom_angle_site_symmetry_1 
 _geom_angle_site_symmetry_3 
 _geom_angle_publ_flag 
N1 Pd1 N5 173.03(4) . . ? 
N1 Pd1 P1 88.23(3) . . ? 
N5 Pd1 P1 84.91(3) . . ? 
N1 Pd1 Cl1 94.12(3) . . ? 
N5 Pd1 Cl1 92.82(3) . . ? 
P1 Pd1 Cl1 173.939(12) . . ? 
N3 P1 N4 83.71(5) . . ? 
N3 P1 N2 84.24(5) . . ? 
N4 P1 N2 164.94(5) . . ? 
N3 P1 C23 106.25(5) . . ? 
N4 P1 C23 95.66(5) . . ? 
N2 P1 C23 96.35(5) . . ? 
N3 P1 Pd1 145.22(4) . . ? 
N4 P1 Pd1 91.91(3) . . ? 
N2 P1 Pd1 92.85(3) . . ? 
C23 P1 Pd1 108.51(4) . . ? 
C1 N1 C5 119.24(11) . . ? 
C1 N1 Pd1 122.99(9) . . ? 
C5 N1 Pd1 117.77(8) . . ? 
C5 N2 C6 124.06(10) . . ? 
C5 N2 P1 121.59(8) . . ? 
C6 N2 P1 109.50(7) . . ? 
C12 N3 C11 127.65(10) . . ? 
C12 N3 P1 118.27(8) . . ? 
C11 N3 P1 112.36(8) . . ? 
C18 N4 C17 126.41(10) . . ? 
C18 N4 P1 117.47(8) . . ? 
C17 N4 P1 115.84(8) . . ? 
C22 N5 C18 118.91(10) . . ? 
C22 N5 Pd1 124.04(9) . . ? 
C18 N5 Pd1 117.04(8) . . ? 
N1 C1 C2 122.76(12) . . ? 
N1 C1 H1 118.6 . . ? 
C2 C1 H1 118.6 . . ? 
C1 C2 C3 118.21(12) . . ? 
C1 C2 H2 120.9 . . ? 
C3 C2 H2 120.9 . . ? 
C4 C3 C2 119.91(12) . . ? 
C4 C3 H3 120.0 . . ? 
C2 C3 H3 120.0 . . ? 
C3 C4 C5 119.61(12) . . ? 
C3 C4 H4 120.2 . . ? 
C5 C4 H4 120.2 . . ? 
N1 C5 N2 115.87(10) . . ? 
N1 C5 C4 120.26(11) . . ? 
N2 C5 C4 123.86(11) . . ? 
C7 C6 C11 120.69(11) . . ? 
C7 C6 N2 128.78(11) . . ? 
C11 C6 N2 110.15(10) . . ? 
C6 C7 C8 118.87(11) . . ? 
C6 C7 H7 120.6 . . ? 
C8 C7 H7 120.6 . . ? 
C9 C8 C7 120.41(11) . . ? 
C9 C8 H8 119.8 . . ? 
C7 C8 H8 119.8 . . ? 
C8 C9 C10 121.11(12) . . ? 
C8 C9 H9 119.4 . . ? 
C10 C9 H9 119.4 . . ? 
C11 C10 C9 118.53(11) . . ? 
C11 C10 H10 120.7 . . ? 
C9 C10 H10 120.7 . . ? 
C10 C11 N3 128.05(11) . . ? 
C10 C11 C6 120.31(10) . . ? 
N3 C11 C6 111.43(10) . . ? 
C13 C12 N3 127.78(11) . . ? 
C13 C12 C17 120.66(11) . . ? 
N3 C12 C17 111.23(10) . . ? 
C12 C13 C14 118.61(11) . . ? 
C12 C13 H13 120.7 . . ? 
C14 C13 H13 120.7 . . ? 
C15 C14 C13 120.84(12) . . ? 
C15 C14 H14 119.6 . . ? 
C13 C14 H14 119.6 . . ? 
C14 C15 C16 120.70(11) . . ? 
C14 C15 H15 119.6 . . ? 
C16 C15 H15 119.6 . . ? 
C17 C16 C15 118.75(12) . . ? 
C17 C16 H16 120.6 . . ? 
C15 C16 H16 120.6 . . ? 
C16 C17 N4 129.23(11) . . ? 
C16 C17 C12 120.37(11) . . ? 
N4 C17 C12 110.05(10) . . ? 
N5 C18 N4 114.85(10) . . ? 
N5 C18 C19 121.18(11) . . ? 
N4 C18 C19 123.88(11) . . ? 
C20 C19 C18 119.01(12) . . ? 
C20 C19 H19 120.5 . . ? 
C18 C19 H19 120.5 . . ? 
C19 C20 C21 119.71(12) . . ? 
C19 C20 H20 120.1 . . ? 
C21 C20 H20 120.1 . . ? 
C22 C21 C20 118.71(12) . . ? 
C22 C21 H21 120.6 . . ? 
C20 C21 H21 120.6 . . ? 
N5 C22 C21 122.43(12) . . ? 
N5 C22 H22 118.8 . . ? 
C21 C22 H22 118.8 . . ? 
C24 C23 P1 114.91(8) . . ? 
C24 C23 H23A 108.5 . . ? 
P1 C23 H23A 108.5 . . ? 
C24 C23 H23B 108.5 . . ? 
P1 C23 H23B 108.5 . . ? 
H23A C23 H23B 107.5 . . ? 
C25 C24 C23 123.88(14) . . ? 
C25 C24 H24 118.1 . . ? 
C23 C24 H24 118.1 . . ? 
C24 C25 H25A 120.0 . . ? 
C24 C25 H25B 120.0 . . ? 
H25A C25 H25B 120.0 . . ? 
  
_refine_diff_density_max    0.495 
_refine_diff_density_min   -0.594 
_refine_diff_density_rms    0.064 
  
_shelx_res_file 
; 
TITL G24046 in P2(1)/c 
    G24046.res 
    created by SHELXL-2019/3 at 14:30:28 on 26-Jun-2024 
CELL 0.71073  10.03150  13.86770  15.94180  90.0000  96.6667  90.0000 
ZERR    4.00   0.00040   0.00060   0.00070   0.0000   0.0016   0.0000 
LATT  1 
SYMM -X, 0.5+Y, 0.5-Z 
SFAC C H N P CL PD 
UNIT 100 84 20 4 4 4 
TEMP -173 
SIZE 0.31 0.34 0.345 
  
wpdb -2 
acta 
  
OMIT     1   0   0   ! very low resolution anf Fo << Fc: behind beam stop 
  
L.S. 10 
BOND $H 
FMAP 2 
PLAN 20 
  
REM  hfix 43 c1 > c4 c7 > c10 c13 > c16 c19 > c22 
  
WGHT    0.017700    1.807100 
FVAR       0.11509 
PD1   6    0.274599    0.189498    0.361831    11.00000    0.00993    0.01085 = 
         0.01313    0.00002    0.00075    0.00018 
CL1   5    0.132027    0.048809    0.355871    11.00000    0.01779    0.01576 = 
         0.02946    0.00173   -0.00055   -0.00442 
P1    4    0.396376    0.323322    0.379595    11.00000    0.00970    0.01104 = 
         0.01070    0.00022    0.00011    0.00057 
N1    3    0.177074    0.249405    0.255705    11.00000    0.01123    0.01472 = 
         0.01506   -0.00090   -0.00100    0.00032 
N2    3    0.282523    0.390774    0.301839    11.00000    0.01147    0.01201 = 
         0.01245    0.00080   -0.00179    0.00112 
N3    3    0.521362    0.392482    0.341237    11.00000    0.01051    0.01272 = 
         0.01444    0.00255    0.00116    0.00133 
N4    3    0.539017    0.257649    0.435236    11.00000    0.01076    0.01468 = 
         0.01555    0.00397   -0.00034    0.00147 
N5    3    0.389406    0.142630    0.469368    11.00000    0.01482    0.01327 = 
         0.01394    0.00194    0.00246    0.00157 
C1    1    0.094316    0.198537    0.198590    11.00000    0.01852    0.01865 = 
         0.02121   -0.00324   -0.00361   -0.00217 
AFIX  43 
H1    2    0.081087    0.131894    0.208668    11.00000   -1.20000 
AFIX   0 
C2    1    0.028791    0.239371    0.126742    11.00000    0.02336    0.02454 = 
         0.02323   -0.00436   -0.00900   -0.00195 
AFIX  43 
H2    2   -0.027823    0.201772    0.087543    11.00000   -1.20000 
AFIX   0 
C3    1    0.047658    0.337434    0.112955    11.00000    0.02049    0.02549 = 
         0.01765   -0.00022   -0.00647    0.00094 
AFIX  43 
H3    2    0.003379    0.367638    0.063950    11.00000   -1.20000 
AFIX   0 
C4    1    0.130369    0.390334    0.170331    11.00000    0.01462    0.01930 = 
         0.01475    0.00060   -0.00168    0.00120 
AFIX  43 
H4    2    0.142881    0.457307    0.161455    11.00000   -1.20000 
AFIX   0 
C5    1    0.196419    0.344759    0.242294    11.00000    0.00968    0.01544 = 
         0.01253   -0.00117    0.00103    0.00181 
C6    1    0.334828    0.483722    0.291438    11.00000    0.01472    0.01220 = 
         0.01046    0.00086    0.00110    0.00096 
C7    1    0.266240    0.569275    0.272177    11.00000    0.01811    0.01516 = 
         0.01415    0.00128    0.00164    0.00402 
AFIX  43 
H7    2    0.171279    0.569548    0.259890    11.00000   -1.20000 
AFIX   0 
C8    1    0.339024    0.654751    0.271168    11.00000    0.02579    0.01323 = 
         0.01576    0.00215    0.00331    0.00377 
AFIX  43 
H8    2    0.293542    0.713714    0.257250    11.00000   -1.20000 
AFIX   0 
C9    1    0.477931    0.654297    0.290421    11.00000    0.02526    0.01300 = 
         0.01673    0.00105    0.00503   -0.00132 
AFIX  43 
H9    2    0.526329    0.713000    0.288618    11.00000   -1.20000 
AFIX   0 
C10   1    0.547371    0.568997    0.312345    11.00000    0.01752    0.01477 = 
         0.01427   -0.00014    0.00306   -0.00166 
AFIX  43 
H10   2    0.642063    0.569281    0.326231    11.00000   -1.20000 
AFIX   0 
C11   1    0.474860    0.483641    0.313403    11.00000    0.01459    0.01201 = 
         0.01054    0.00027    0.00164    0.00116 
C12   1    0.654541    0.361961    0.358542    11.00000    0.01040    0.01447 = 
         0.01266   -0.00117   -0.00068    0.00042 
C13   1    0.765700    0.395540    0.323084    11.00000    0.01288    0.01924 = 
         0.01478   -0.00075    0.00138   -0.00172 
AFIX  43 
H13   2    0.758752    0.449906    0.286580    11.00000   -1.20000 
AFIX   0 
C14   1    0.888087    0.347691    0.342209    11.00000    0.01161    0.02632 = 
         0.01963   -0.00135    0.00246   -0.00094 
AFIX  43 
H14   2    0.965716    0.371087    0.319899    11.00000   -1.20000 
AFIX   0 
C15   1    0.897635    0.266522    0.393322    11.00000    0.01158    0.02666 = 
         0.02060   -0.00098   -0.00088    0.00366 
AFIX  43 
H15   2    0.981095    0.233883    0.404330    11.00000   -1.20000 
AFIX   0 
C16   1    0.785801    0.232208    0.428820    11.00000    0.01337    0.01941 = 
         0.01710    0.00046   -0.00176    0.00294 
AFIX  43 
H16   2    0.792298    0.176288    0.463476    11.00000   -1.20000 
AFIX   0 
C17   1    0.664865    0.281438    0.412469    11.00000    0.01114    0.01547 = 
         0.01306   -0.00091   -0.00083    0.00055 
C18   1    0.511063    0.185000    0.488744    11.00000    0.01486    0.01364 = 
         0.01351    0.00107    0.00170    0.00257 
C19   1    0.595806    0.158467    0.561036    11.00000    0.01881    0.01867 = 
         0.01437    0.00171   -0.00057    0.00358 
AFIX  43 
H19   2    0.679843    0.189642    0.574725    11.00000   -1.20000 
AFIX   0 
C20   1    0.555420    0.086270    0.612183    11.00000    0.02485    0.02112 = 
         0.01323    0.00291    0.00233    0.00695 
AFIX  43 
H20   2    0.612572    0.066287    0.660778    11.00000   -1.20000 
AFIX   0 
C21   1    0.430958    0.043044    0.592265    11.00000    0.02634    0.01838 = 
         0.01547    0.00450    0.00721    0.00378 
AFIX  43 
H21   2    0.402024   -0.006911    0.626700    11.00000   -1.20000 
AFIX   0 
C22   1    0.350103    0.074041    0.521492    11.00000    0.01996    0.01587 = 
         0.01669    0.00140    0.00584    0.00094 
AFIX  43 
H22   2    0.263595    0.046143    0.508927    11.00000   -1.20000 
AFIX   0 
C23   1    0.350435    0.386921    0.473679    11.00000    0.01520    0.01625 = 
         0.01229   -0.00211    0.00036   -0.00027 
AFIX  23 
H23A  2    0.367394    0.343390    0.522983    11.00000   -1.20000 
H23B  2    0.410020    0.443567    0.484470    11.00000   -1.20000 
AFIX   0 
C24   1    0.208105    0.420427    0.467368    11.00000    0.01849    0.02389 = 
         0.01698   -0.00176    0.00506    0.00256 
AFIX  43 
H24   2    0.139335    0.373003    0.463720    11.00000   -1.20000 
AFIX   0 
C25   1    0.172140    0.512256    0.466557    11.00000    0.04189    0.03154 = 
         0.02505   -0.00172    0.00840    0.01569 
AFIX  93 
H25A  2    0.238639    0.561326    0.470114    11.00000   -1.20000 
H25B  2    0.079819    0.529114    0.462417    11.00000   -1.20000 
AFIX   0 
HKLF 4 
  
  
  
  
REM  G24046 in P2(1)/c 
REM wR2 = 0.0475, GooF = S = 1.056, Restrained GooF = 1.056 for all data 
REM R1 = 0.0191 for 6879 Fo > 4sig(Fo) and 0.0213 for all 7353 data 
REM 298 parameters refined using 0 restraints 
  
END 
  
WGHT      0.0177      1.8071 
  
REM Highest difference peak  0.495,  deepest hole -0.594,  1-sigma level  0.064 
Q1    1   0.4026  0.4850  0.3089  11.00000  0.05    0.49 
Q2    1   0.6672  0.3214  0.3826  11.00000  0.05    0.48 
Q3    1   0.3885  0.0603  0.5578  11.00000  0.05    0.46 
Q4    1   0.5773  0.1226  0.5881  11.00000  0.05    0.46 
Q5    1   0.1159  0.0666  0.4001  11.00000  0.05    0.45 
Q6    1   0.5518  0.1657  0.5232  11.00000  0.05    0.45 
Q7    1   0.8408  0.2557  0.4148  11.00000  0.05    0.44 
Q8    1   0.0979  0.3613  0.1411  11.00000  0.05    0.43 
Q9    1   0.2998  0.6150  0.2715  11.00000  0.05    0.43 
Q10   1   0.7267  0.2588  0.4217  11.00000  0.05    0.43 
Q11   1   0.2968  0.5263  0.2870  11.00000  0.05    0.42 
Q12   1   0.5829  0.3920  0.3536  11.00000  0.05    0.41 
Q13   1   0.8256  0.3759  0.3379  11.00000  0.05    0.41 
Q14   1   0.1686  0.3653  0.2028  11.00000  0.05    0.40 
Q15   1   0.1870  0.2999  0.2487  11.00000  0.05    0.40 
Q16   1   0.0604  0.2196  0.1606  11.00000  0.05    0.40 
Q17   1   0.5167  0.5248  0.3079  11.00000  0.05    0.39 
Q18   1   0.7078  0.3798  0.3380  11.00000  0.05    0.39 
Q19   1   0.5128  0.6146  0.3094  11.00000  0.05    0.39 
Q20   1   0.4038  0.6579  0.2855  11.00000  0.05    0.38 
; 
_shelx_res_checksum   63952 
  
_shelx_hkl_file 
; 
  -1   0   0   25.55    0.73 
   2   0   0  214.94    5.51 
   2   0   0  205.81    5.43 
   2   0   0  202.66    5.57 
   2   0   0  208.78    5.49 
  -2   0   0  207.62    5.51 
  -2   0   0  215.62    5.51 
  -2   0   0  214.97    5.53 
  -2   0   0  209.41    5.46 
  -2   0   0  199.08    5.58 
   2   0   0  206.73    5.52 
   2   0   0  196.70    5.51 
   2   0   0  200.03    5.50 
  -2   0   0  203.23    5.49 
   3   0   0    1.47    0.13 
   3   0   0    0.96    0.08 
   3   0   0    1.36    0.10 
   3   0   0    0.91    0.11 
   3   0   0    1.14    0.13 
  -3   0   0    1.25    0.14 
  -3   0   0    0.92    0.12 
  -3   0   0    1.15    0.16 
  -3   0   0    1.22    0.14 
  -3   0   0    1.18    0.11 
  -3   0   0    1.33    0.12 
  -3   0   0    0.89    0.11 
   3   0   0    1.35    0.14 
  -3   0   0    1.22    0.13 
   3   0   0    1.14    0.12 
   4   0   0   13.43    0.55 
   4   0   0   13.31    0.45 
  -4   0   0   14.09    0.59 
  -4   0   0   12.82    0.59 
  -4   0   0   13.29    0.52 
  -4   0   0   11.94    0.56 
  -4   0   0   12.37    0.66 
  -4   0   0   14.20    0.56 
   4   0   0   13.25    0.58 
   4   0   0   13.20    0.55 
  -4   0   0   13.66    0.53 
   4   0   0   13.89    0.55 
   4   0   0   14.41    0.60 
   4   0   0   13.55    0.47 
  -4   0   0   13.99    0.59 
  -4   0   0   12.69    0.54 
  -5   0   0  109.81    3.13 
   5   0   0  109.72    3.24 
  -5   0   0  111.64    3.22 
  -5   0   0  111.52    3.27 
  -5   0   0  107.03    3.17 
   5   0   0  112.77    3.16 
   5   0   0  108.17    3.15 
  -5   0   0  107.83    3.40 
   5   0   0  111.36    3.18 
   5   0   0  111.65    3.01 
   5   0   0  107.86    3.22 
  -5   0   0  111.44    3.13 
   5   0   0  111.97    2.99 
  -5   0   0  111.86    3.21 
  -5   0   0  107.24    3.23 
  -5   0   0  109.94    3.23 
   6   0   0   24.19    0.92 
  -6   0   0   28.78    1.43 
  -6   0   0   24.32    0.92 
  -6   0   0   24.47    1.02 
  -6   0   0   22.86    1.02 
  -6   0   0   21.28    1.11 
   6   0   0   25.12    0.76 
   6   0   0   24.83    0.77 
   6   0   0   24.29    1.08 
   6   0   0   24.20    1.01 
   6   0   0   23.35    0.91 
  -6   0   0   23.93    0.92 
  -6   0   0   22.78    0.97 
  -6   0   0   23.24    0.96 
  -6   0   0   24.47    0.93 
   6   0   0   24.29    0.99 
  -7   0   0   81.32    2.68 
   7   0   0   81.32    2.69 
  -7   0   0   82.22    2.65 
  -7   0   0   83.52    2.61 
   7   0   0   86.39    2.68 
  -7   0   0   80.70    2.94 
  -7   0   0   84.55    2.66 
   7   0   0   87.35    2.57 
   7   0   0   87.39    2.32 
   7   0   0   82.49    2.63 
  -7   0   0   87.65    2.78 
  -7   0   0   82.76    2.57 
   7   0   0   83.49    2.55 
   7   0   0   86.00    2.31 
  -7   0   0   84.91    2.80 
  -8   0   0   59.93    2.08 
   8   0   0   60.56    2.15 
  -8   0   0   61.90    2.45 
  -8   0   0   59.71    2.13 
  -8   0   0   58.20    2.29 
  -8   0   0   59.88    2.20 
   8   0   0   60.74    2.10 
   8   0   0   60.55    1.98 
  -8   0   0   62.76    2.19 
   8   0   0   61.01    2.02 
  -8   0   0   58.64    2.00 
   8   0   0   60.27    2.08 
  -8   0   0   60.87    2.07 
  -9   0   0   57.44    2.09 
   9   0   0   59.22    1.98 
  -9   0   0   61.72    2.33 
   9   0   0   60.92    2.12 
   9   0   0   56.55    2.14 
  -9   0   0   60.38    2.17 
  -9   0   0   56.26    2.19 
  -9   0   0   55.12    2.01 
   9   0   0   59.68    2.12 
  -9   0   0   61.02    2.26 
  -9   0   0   58.24    2.50 
   9   0   0   58.90    1.95 
  -9   0   0   58.76    2.17 
 -10   0   0    0.63    0.28 
  10   0   0    0.40    0.22 
  10   0   0    0.30    0.24 
 -10   0   0    0.33    0.27 
  10   0   0    0.41    0.24 
 -10   0   0    0.29    0.25 
  10   0   0   -0.06    0.19 
 -10   0   0    0.26    0.27 
 -10   0   0    0.59    0.29 
  10   0   0    0.42    0.28 
 -10   0   0    0.06    0.29 
 -10   0   0    0.81    0.36 
 -10   0   0    0.40    0.25 
 -11   0   0   28.82    1.75 
 -11   0   0   33.75    1.64 
 -11   0   0   29.52    1.90 
  11   0   0   32.62    1.32 
  11   0   0   33.22    1.53 
 -11   0   0   32.71    1.65 
 -11   0   0   30.76    1.55 
  11   0   0   32.38    1.54 
 -11   0   0   30.11    1.42 
 -11   0   0   31.47    1.54 
 -11   0   0   31.33    1.44 
 -12   0   0   17.55    1.18 
 -12   0   0   16.70    1.06 
  12   0   0   18.44    1.14 
 -12   0   0   15.07    1.31 
 -12   0   0   16.23    1.28 
 -12   0   0   15.61    1.44 
 -12   0   0   16.94    1.16 
 -13   0   0   56.94    3.04 
 -13   0   0   62.42    2.65 
 -13   0   0   55.39    2.53 
 -13   0   0   59.67    2.37 
 -13   0   0   58.13    2.56 
  13   0   0   63.50    2.44 
  14   0   0    1.19    0.47 
  14   0   0    0.08    0.40 
 -14   0   0    1.38    0.70 
 -14   0   0    1.21    0.53 
 -14   0   0    0.66    0.58 
 -14   0   0    1.06    0.71 
  -1  -1   0  469.44   13.09 
   1  -1   0  468.60   14.10 
   1  -1   0  473.25   14.05 
   1  -1   0  480.98   14.18 
  -1  -1   0  462.27   13.07 
  -1  -1   0  460.00   13.07 
  -1  -1   0  461.51   13.07 
  -1   1   0  469.98   14.10 
  -1   1   0  482.84   14.16 
   1   1   0  469.73   13.12 
   1   1   0  475.61   13.05 
   1   1   0  478.57   13.06 
  -1   1   0  462.78   14.02 
  -1   1   0  467.41   14.11 
  -2  -1   0    0.44    0.06 
  -2  -1   0    0.38    0.06 
  -2  -1   0    0.46    0.06 
   2  -1   0    0.56    0.11 
  -2  -1   0    0.56    0.07 
   2  -1   0    0.41    0.09 
   2  -1   0    0.58    0.08 
   2  -1   0    0.31    0.08 
   2  -1   0    0.50    0.08 
  -2  -1   0    0.47    0.05 
  -2  -1   0    0.42    0.06 
   2  -1   0    0.48    0.04 
   2  -1   0    0.27    0.07 
  -2  -1   0    0.39    0.07 
  -2  -1   0    0.50    0.07 
  -2   1   0    0.47    0.08 
   2   1   0    0.49    0.04 
   2   1   0    0.51    0.07 
  -2   1   0    0.39    0.07 
   2   1   0    0.48    0.06 
   2   1   0    0.62    0.07 
   2   1   0    0.62    0.05 
   2   1   0    0.62    0.11 
  -2   1   0    0.46    0.09 
   2   1   0    0.51    0.07 
  -2   1   0    0.42    0.05 
  -2   1   0    0.48    0.10 
  -2   1   0    0.49    0.10 
  -2   1   0    0.44    0.08 
  -2   1   0    0.56    0.11 
   2   1   0    0.38    0.08 
  -2   1   0    0.39    0.07 
  -3  -1   0   77.35    2.15 
  -3  -1   0   81.65    2.23 
  -3  -1   0   80.39    2.23 
  -3  -1   0   79.15    2.19 
   3  -1   0   79.07    2.22 
   3  -1   0   81.46    2.33 
   3  -1   0   79.43    2.31 
  -3  -1   0   77.31    2.25 
  -3  -1   0   73.75    2.14 
  -3  -1   0   79.02    2.23 
  -3  -1   0   79.06    2.18 
   3  -1   0   79.73    2.31 
   3  -1   0   80.02    2.20 
  -3  -1   0   78.93    2.21 
   3  -1   0   78.24    2.37 
   3  -1   0   79.82    2.30 
   3  -1   0   81.51    2.20 
   3   1   0   79.78    2.23 
  -3   1   0   76.69    2.32 
  -3   1   0   77.20    2.25 
  -3   1   0   81.07    2.31 
   3   1   0   75.74    2.20 
  -3   1   0   81.37    2.41 
   3   1   0   80.11    2.13 
   3   1   0   80.56    2.13 
   3   1   0   80.00    2.28 
  -3   1   0   78.85    2.31 
  -3   1   0   77.88    2.23 
   3   1   0   74.22    2.24 
  -3   1   0   81.66    2.35 
   3   1   0   79.10    2.19 
  -3   1   0   76.59    2.31 
   3   1   0   77.82    2.16 
  -3   1   0   79.13    2.26 
   4  -1   0   56.21    1.85 
  -4  -1   0   55.40    1.70 
   4  -1   0   59.46    1.80 
   4  -1   0   55.72    1.69 
  -4  -1   0   56.65    1.61 
  -4  -1   0   56.65    1.55 
  -4  -1   0   53.65    1.84 
   4  -1   0   56.05    1.76 
   4  -1   0   57.39    1.61 
  -4  -1   0   57.32    1.71 
  -4  -1   0   55.78    1.69 
   4  -1   0   54.09    1.78 
  -4  -1   0   54.34    1.64 
   4  -1   0   57.88    1.76 
  -4  -1   0   55.28    1.64 
  -4  -1   0   57.40    1.72 
  -4  -1   0   55.97    1.69 
  -4   1   0   54.24    1.72 
   4   1   0   55.42    1.64 
  -4   1   0   57.04    1.73 
  -4   1   0   54.63    1.90 
  -4   1   0   56.76    1.79 
   4   1   0   56.42    1.74 
   4   1   0   54.36    1.65 
   4   1   0   55.00    1.70 
  -4   1   0   55.82    1.78 
  -4   1   0   56.50    1.82 
   4   1   0   55.27    1.54 
   4   1   0   57.52    1.55 
  -4   1   0   57.46    1.69 
  -4   1   0   56.94    1.77 
  -4   1   0   57.51    1.81 
   4   1   0   58.48    1.72 
   4   1   0   55.97    1.58 
  -5  -1   0   28.68    0.81 
   5  -1   0   29.43    0.90 
  -5  -1   0   28.46    1.05 
  -5  -1   0   27.96    1.19 
   5  -1   0   26.18    1.04 
  -5  -1   0   29.86    1.16 
   5  -1   0   29.55    0.93 
   5  -1   0   29.32    1.00 
  -5  -1   0   28.19    1.01 
  -5  -1   0   28.12    1.02 
   5  -1   0   29.22    1.10 
  -5  -1   0   27.54    1.02 
  -5  -1   0   29.06    0.97 
   5  -1   0   28.82    1.11 
  -5  -1   0   27.70    0.93 
   5  -1   0   26.40    1.14 
   5  -1   0   27.84    1.07 
   5   1   0   29.81    1.04 
  -5   1   0   30.23    1.12 
   5   1   0   29.41    0.96 
  -5   1   0   27.14    1.04 
  -5   1   0   27.93    1.13 
  -5   1   0   27.92    1.00 
  -5   1   0   27.48    1.04 
   5   1   0   26.85    1.02 
  -5   1   0   28.08    1.13 
  -5   1   0   28.14    1.23 
  -5   1   0   28.73    1.12 
   5   1   0   30.62    0.83 
   5   1   0   26.76    1.04 
   5   1   0   29.11    0.82 
  -5   1   0   28.73    1.09 
  -6  -1   0   10.00    0.55 
  -6  -1   0   11.63    0.73 
  -6  -1   0   10.12    0.55 
   6  -1   0   11.37    0.64 
  -6  -1   0   10.88    0.52 
   6  -1   0   10.44    0.68 
  -6  -1   0   10.84    0.51 
   6  -1   0   10.68    0.45 
  -6  -1   0   10.40    0.57 
  -6  -1   0   10.51    0.57 
  -6  -1   0   10.20    0.59 
   6  -1   0   11.01    0.62 
   6  -1   0   11.25    0.43 
   6  -1   0   11.28    0.59 
   6  -1   0   10.17    0.53 
  -6  -1   0    9.90    0.49 
   6  -1   0   11.22    0.61 
  -6   1   0   11.06    0.63 
   6   1   0   10.79    0.57 
  -6   1   0   11.26    0.60 
  -6   1   0   10.21    0.57 
   6   1   0   11.13    0.34 
  -6   1   0   11.72    0.65 
   6   1   0   11.01    0.60 
  -6   1   0   10.83    0.74 
   6   1   0   10.17    0.49 
   6   1   0   10.92    0.59 
   6   1   0   11.49    0.34 
  -6   1   0   10.26    0.71 
  -6   1   0   10.60    0.59 
   6   1   0   10.76    0.51 
  -6   1   0    9.55    0.62 
  -6   1   0   11.33    0.63 
   7  -1   0   76.57    2.09 
  -7  -1   0   73.19    2.36 
   7  -1   0   75.61    2.46 
   7  -1   0   70.14    2.27 
   7  -1   0   73.91    2.05 
  -7  -1   0   71.30    2.32 
  -7  -1   0   70.32    2.34 
   7  -1   0   74.17    2.32 
  -7  -1   0   69.42    2.59 
   7  -1   0   74.23    2.41 
  -7  -1   0   73.20    2.24 
  -7  -1   0   70.04    2.22 
  -7  -1   0   69.38    2.29 
   7  -1   0   70.93    2.29 
   7   1   0   72.07    2.37 
  -7   1   0   71.42    2.39 
  -7   1   0   71.25    2.37 
   7   1   0   71.41    2.22 
  -7   1   0   75.66    2.38 
   7   1   0   72.34    2.36 
  -7   1   0   70.03    2.28 
   7   1   0   75.43    2.33 
  -7   1   0   73.25    2.49 
  -7   1   0   69.78    2.66 
  -7   1   0   73.02    2.47 
  -8  -1   0  309.31    8.42 
  -8  -1   0  283.40    8.50 
  -8  -1   0  303.95    8.39 
  -8  -1   0  304.03    8.50 
  -8  -1   0  310.54    8.91 
   8  -1   0  310.65    8.44 
  -8  -1   0  306.84    8.53 
   8  -1   0  309.28    8.09 
   8  -1   0  307.50    8.57 
   8  -1   0  297.87    8.42 
   8  -1   0  307.39    8.44 
   8  -1   0  317.68    8.12 
   8  -1   0  307.48    8.63 
  -8  -1   0  295.86    8.44 
  -8  -1   0  311.12    8.62 
  -8   1   0  316.51    8.58 
  -8   1   0  314.35    8.65 
   8   1   0  307.54    8.47 
   8   1   0  300.25    8.54 
   8   1   0  311.83    8.33 
  -8   1   0  305.13    8.58 
   8   1   0  304.85    8.34 
  -8   1   0  306.61    8.68 
  -8   1   0  297.34    8.97 
  -8   1   0  300.23    8.56 
   8   1   0  302.76    8.52 
  -8   1   0  291.85    8.43 
  -8   1   0  302.14    8.69 
  -9  -1   0    0.39    0.18 
  -9  -1   0    0.47    0.22 
  -9  -1   0   -0.13    0.23 
   9  -1   0    0.31    0.22 
   9  -1   0   -0.05    0.16 
  -9  -1   0    0.25    0.23 
  -9  -1   0    0.46    0.20 
  -9  -1   0    0.53    0.21 
   9  -1   0    0.42    0.20 
  -9  -1   0    0.14    0.19 
  -9  -1   0    0.35    0.27 
   9  -1   0    0.38    0.20 
   9  -1   0    0.27    0.19 
   9   1   0    0.70    0.22 
  -9   1   0    0.02    0.20 
  -9   1   0    0.43    0.20 
  -9   1   0    0.56    0.31 
   9   1   0    0.42    0.20 
  -9   1   0    0.42    0.23 
  -9   1   0    0.21    0.27 
   9   1   0    0.14    0.15 
   9   1   0    0.14    0.20 
  -9   1   0    0.34    0.25 
  -9   1   0    0.60    0.25 
  -9   1   0    0.10    0.20 
   9   1   0    0.27    0.20 
 -10  -1   0   85.26    2.96 
  10  -1   0   81.37    2.78 
  10  -1   0   83.25    2.84 
 -10  -1   0   80.93    2.83 
 -10  -1   0   85.18    3.32 
 -10  -1   0   81.42    2.74 
 -10  -1   0   85.24    2.73 
 -10  -1   0   83.55    2.87 
  10  -1   0   79.36    2.66 
 -10  -1   0   80.49    2.79 
  10  -1   0   82.93    2.67 
  10  -1   0   81.62    2.91 
 -10  -1   0   84.40    2.90 
  10   1   0   84.34    2.84 
  10   1   0   83.00    2.60 
  10   1   0   81.86    2.60 
 -10   1   0   79.56    2.81 
 -10   1   0   83.40    3.03 
 -10   1   0   78.83    2.90 
 -10   1   0   82.86    2.94 
 -10   1   0   78.99    2.88 
  10   1   0   80.28    2.72 
  10   1   0   82.98    3.18 
 -10   1   0   84.01    3.03 
 -10   1   0   82.20    2.94 
 -10   1   0   78.60    3.29 
 -11  -1   0    8.65    0.99 
 -11  -1   0    7.74    0.81 
 -11  -1   0    6.74    0.69 
 -11  -1   0    6.96    0.69 
 -11  -1   0    6.66    0.76 
 -11  -1   0    7.34    0.70 
  11  -1   0    6.52    0.60 
  11  -1   0    5.80    0.70 
 -11  -1   0    6.70    0.64 
 -11  -1   0    7.94    0.76 
  11  -1   0    7.44    0.72 
 -11   1   0    7.30    0.84 
 -11   1   0    8.56    0.80 
 -11   1   0    7.76    0.76 
  11   1   0    6.84    0.73 
 -11   1   0    7.86    0.92 
 -11   1   0    9.42    1.12 
  11   1   0    7.01    0.67 
 -11   1   0    8.45    0.74 
 -11   1   0    7.99    0.80 
  11   1   0    7.07    0.56 
  11   1   0    7.66    0.80 
 -12  -1   0   33.71    1.69 
 -12  -1   0   33.93    1.98 
 -12  -1   0   33.37    1.67 
 -12  -1   0   32.65    1.53 
 -12  -1   0   31.54    1.65 
 -12  -1   0   32.46    2.05 
  12  -1   0   33.88    1.65 
 -12   1   0   32.96    1.60 
 -12   1   0   31.69    1.71 
  12   1   0   33.35    1.57 
 -12   1   0   34.67    2.15 
 -12   1   0   33.90    1.73 
 -12   1   0   31.65    1.72 
 -12   1   0   31.61    2.02 
 -13  -1   0   10.58    1.09 
 -13  -1   0   11.22    1.03 
 -13  -1   0   11.13    0.94 
 -13  -1   0   12.01    1.23 
 -13  -1   0   11.58    1.34 
  13  -1   0   12.86    1.03 
 -13   1   0   11.63    1.55 
  13   1   0   11.93    0.91 
 -13   1   0   10.62    1.09 
 -13   1   0   10.97    1.07 
 -13   1   0   13.15    1.59 
 -13   1   0   12.87    1.17 
 -14  -1   0   18.42    1.34 
 -14  -1   0   19.26    1.52 
  14  -1   0   17.05    1.21 
 -14  -1   0   17.05    1.42 
 -14  -1   0   18.69    1.81 
 -14   1   0   18.26    1.54 
 -14   1   0   16.52    1.39 
 -14   1   0   20.89    1.95 
 -14   1   0   17.76    1.49 
   0  -2   0  306.22   10.38 
   0  -2   0  329.21   10.58 
   0  -2   0  322.42   10.48 
   0  -2   0  336.31   10.53 
   0   2   0  335.27   10.57 
   0   2   0  327.03   10.58 
   0   2   0  330.75   10.51 
   0   2   0  325.44   10.44 
  -1  -2   0    0.53    0.07 
   1  -2   0    0.35    0.06 
   1  -2   0    0.38    0.09 
  -1  -2   0    0.43    0.07 
   1  -2   0    0.31    0.06 
   1  -2   0    0.34    0.07 
  -1  -2   0    0.24    0.06 
   1  -2   0    0.32    0.08 
   1  -2   0    0.41    0.09 
  -1  -2   0    0.37    0.06 
   1  -2   0    0.29    0.07 
   1  -2   0    0.28    0.08 
  -1  -2   0    0.42    0.05 
   1  -2   0    0.48    0.10 
  -1  -2   0    0.32    0.07 
  -1   2   0    0.28    0.07 
  -1   2   0    0.30    0.06 
  -1   2   0    0.35    0.08 
  -1   2   0    0.21    0.06 
  -1   2   0    0.38    0.10 
  -1   2   0    0.26    0.07 
  -1   2   0    0.27    0.07 
   1   2   0    0.27    0.05 
   1   2   0    0.41    0.06 
   1   2   0    0.40    0.07 
  -1   2   0    0.51    0.09 
   1   2   0    0.50    0.07 
   1   2   0    0.46    0.05 
   1   2   0    0.39    0.05 
   1   2   0    0.44    0.07 
  -1   2   0    0.31    0.06 
   1   2   0    0.48    0.07 
   1   2   0    0.32    0.07 
   2  -2   0   42.02    1.29 
   2  -2   0   40.25    1.36 
  -2  -2   0   40.57    1.21 
   2  -2   0   40.54    1.34 
   2  -2   0   42.03    1.34 
  -2  -2   0   43.76    1.21 
   2  -2   0   41.72    1.20 
  -2  -2   0   42.87    1.24 
  -2  -2   0   40.67    1.28 
  -2  -2   0   41.91    1.20 
  -2  -2   0   42.11    1.20 
  -2  -2   0   41.01    1.17 
   2  -2   0   41.50    1.24 
   2  -2   0   42.32    1.27 
  -2  -2   0   40.86    1.22 
  -2  -2   0   45.90    1.18 
   2   2   0   40.12    1.30 
   2   2   0   42.15    1.21 
  -2   2   0   43.20    1.31 
   2   2   0   40.19    1.25 
  -2   2   0   38.62    1.34 
   2   2   0   42.00    1.15 
  -2   2   0   41.93    1.29 
  -2   2   0   40.52    1.33 
  -2   2   0   41.16    1.33 
  -2   2   0   42.59    1.26 
  -2   2   0   41.44    1.34 
   2   2   0   41.41    1.19 
   2   2   0   43.60    1.22 
   2   2   0   44.24    1.15 
  -2   2   0   42.56    1.34 
  -2   2   0   43.62    1.22 
   3  -2   0  109.13    2.95 
  -3  -2   0  107.26    2.88 
   3  -2   0  106.60    3.07 
  -3  -2   0  103.17    2.99 
  -3  -2   0  104.44    2.89 
  -3  -2   0  105.73    2.92 
  -3  -2   0  105.94    2.86 
   3  -2   0  103.11    3.11 
  -3  -2   0  107.89    2.91 
   3  -2   0  105.08    3.08 
   3  -2   0  109.86    2.99 
  -3  -2   0  104.90    2.93 
   3  -2   0  106.03    2.95 
   3  -2   0  105.45    3.08 
  -3  -2   0  104.69    2.90 
   3   2   0  107.58    2.85 
  -3   2   0  107.18    2.98 
  -3   2   0  106.39    3.08 
  -3   2   0  107.58    3.04 
   3   2   0  104.58    2.89 
  -3   2   0  102.22    3.09 
  -3   2   0  104.42    3.01 
  -3   2   0  104.70    3.09 
   3   2   0  103.56    2.80 
   3   2   0  106.35    3.04 
   3   2   0  105.04    2.95 
   3   2   0  110.47    2.92 
  -3   2   0  105.26    3.07 
  -3   2   0  104.23    3.07 
   3   2   0  106.26    2.90 
  -3   2   0  106.61    2.88 
  -4  -2   0   99.87    2.91 
   4  -2   0  106.68    2.92 
  -4  -2   0  104.48    2.85 
  -4  -2   0  103.58    2.87 
  -4  -2   0  104.94    2.87 
  -4  -2   0  102.28    2.97 
   4  -2   0  106.09    2.76 
   4  -2   0  100.85    3.06 
  -4  -2   0  100.42    2.91 
   4  -2   0  106.34    3.09 
  -4  -2   0  102.15    2.83 
   4  -2   0  105.02    2.91 
  -4  -2   0  105.35    2.99 
  -4  -2   0   99.60    2.86 
   4  -2   0  104.11    3.13 
   4  -2   0  105.21    3.10 
   4  -2   0  103.79    2.92 
  -4   2   0  100.57    3.05 
   4   2   0   98.53    2.92 
  -4   2   0  104.79    3.12 
  -4   2   0  105.37    3.02 
   4   2   0  103.18    3.04 
  -4   2   0  102.79    3.10 
  -4   2   0  105.32    2.79 
   4   2   0   98.62    2.89 
  -4   2   0  101.52    3.08 
   4   2   0   99.27    2.87 
  -4   2   0  104.79    3.04 
  -4   2   0  104.88    2.97 
   4   2   0  111.03    2.92 
   4   2   0  103.94    2.89 
  -4   2   0  104.89    3.08 
  -4   2   0  103.39    3.20 
   5  -2   0   11.56    0.48 
  -5  -2   0   11.21    0.51 
  -5  -2   0   11.42    0.53 
  -5  -2   0   10.36    0.43 
   5  -2   0   10.95    0.59 
   5  -2   0   11.45    0.50 
   5  -2   0   11.53    0.60 
   5  -2   0   10.84    0.62 
   5  -2   0    9.55    0.58 
  -5  -2   0   11.07    0.47 
  -5  -2   0   10.97    0.47 
   5  -2   0   10.82    0.65 
  -5  -2   0   11.29    0.54 
  -5  -2   0   10.61    0.48 
  -5  -2   0   10.53    0.64 
  -5  -2   0   10.05    0.41 
  -5  -2   0   10.56    0.51 
   5  -2   0   11.82    0.49 
   5   2   0   10.43    0.46 
  -5   2   0   10.92    0.57 
   5   2   0   10.75    0.51 
  -5   2   0   11.02    0.70 
   5   2   0   10.51    0.45 
  -5   2   0    9.45    0.60 
  -5   2   0    9.73    0.58 
   5   2   0   10.97    0.48 
  -5   2   0    9.19    0.55 
  -5   2   0    9.98    0.60 
  -5   2   0   10.69    0.64 
   5   2   0   10.94    0.51 
   5   2   0   10.87    0.58 
  -5   2   0   11.37    0.54 
  -6  -2   0   44.42    1.55 
   6  -2   0   45.91    1.44 
  -6  -2   0   47.16    1.33 
  -6  -2   0   44.58    1.56 
   6  -2   0   44.55    1.61 
   6  -2   0   45.39    1.69 
  -6  -2   0   50.03    1.58 
  -6  -2   0   45.28    1.76 
  -6  -2   0   47.50    1.47 
   6  -2   0   46.60    1.49 
   6  -2   0   43.63    1.61 
  -6  -2   0   42.33    1.40 
   6  -2   0   42.83    1.64 
  -6  -2   0   51.02    1.54 
   6  -2   0   43.51    1.72 
   6  -2   0   45.73    1.40 
  -6  -2   0   45.17    1.51 
  -6  -2   0   46.74    1.55 
   6   2   0   46.50    1.64 
   6   2   0   46.23    1.54 
  -6   2   0   46.15    1.73 
  -6   2   0   44.54    1.55 
  -6   2   0   46.07    1.63 
  -6   2   0   42.97    1.65 
   6   2   0   43.76    1.46 
  -6   2   0   45.17    1.63 
  -6   2   0   45.10    1.62 
  -6   2   0   47.20    1.70 
  -6   2   0   47.68    1.74 
  -6   2   0   46.50    1.86 
   6   2   0   46.55    1.48 
   6   2   0   44.60    1.52 
  -7  -2   0    7.68    0.51 
   7  -2   0    7.52    0.37 
   7  -2   0    6.71    0.44 
  -7  -2   0    7.42    0.41 
   7  -2   0    6.41    0.37 
   7  -2   0    6.63    0.59 
  -7  -2   0    7.37    0.49 
  -7  -2   0    7.33    0.63 
  -7  -2   0    6.81    0.45 
  -7  -2   0    7.25    0.47 
   7  -2   0    7.15    0.52 
   7  -2   0    7.26    0.57 
   7  -2   0    6.51    0.53 
   7  -2   0    6.90    0.51 
  -7  -2   0    7.23    0.60 
  -7  -2   0    6.99    0.63 
  -7   2   0    6.05    0.50 
  -7   2   0    6.88    0.58 
   7   2   0    7.23    0.54 
   7   2   0    7.36    0.47 
  -7   2   0    6.30    0.52 
  -7   2   0    7.14    0.48 
  -7   2   0    7.45    0.54 
  -7   2   0    6.89    0.67 
  -7   2   0    8.24    0.60 
  -7   2   0    7.90    0.61 
   7   2   0    6.42    0.41 
   7   2   0    7.05    0.41 
   7   2   0    7.58    0.49 
   8  -2   0    0.83    0.21 
   8  -2   0    0.91    0.15 
  -8  -2   0    1.23    0.29 
   8  -2   0    0.86    0.27 
  -8  -2   0    1.83    0.43 
  -8  -2   0    1.26    0.24 
   8  -2   0    0.80    0.25 
  -8  -2   0    1.22    0.27 
  -8  -2   0    0.90    0.21 
   8  -2   0    0.92    0.24 
   8  -2   0    0.75    0.26 
   8  -2   0    0.91    0.16 
  -8  -2   0    0.73    0.19 
  -8  -2   0    0.76    0.20 
  -8  -2   0    1.27    0.29 
   8   2   0    0.89    0.20 
  -8   2   0    0.78    0.24 
   8   2   0    1.03    0.23 
   8   2   0    0.87    0.21 
   8   2   0    0.78    0.25 
  -8   2   0    0.98    0.32 
  -8   2   0    0.72    0.34 
  -8   2   0    1.27    0.28 
   8   2   0    0.82    0.21 
  -8   2   0    1.58    0.37 
  -8   2   0    0.90    0.25 
  -9  -2   0   78.10    2.46 
   9  -2   0   76.53    2.17 
   9  -2   0   74.61    2.19 
  -9  -2   0   75.54    2.49 
  -9  -2   0   78.56    2.97 
   9  -2   0   74.74    2.72 
  -9  -2   0   75.30    2.55 
  -9  -2   0   78.55    2.49 
   9  -2   0   73.69    2.52 
  -9  -2   0   79.69    2.67 
   9  -2   0   80.44    2.52 
  -9  -2   0   76.14    2.58 
   9  -2   0   79.42    2.69 
   9  -2   0   76.58    2.55 
  -9  -2   0   71.65    2.54 
   9   2   0   73.25    2.66 
   9   2   0   74.06    2.55 
  -9   2   0   77.75    2.83 
   9   2   0   72.93    2.38 
   9   2   0   77.97    2.40 
  -9   2   0   76.94    2.74 
  -9   2   0   77.70    3.08 
  -9   2   0   71.88    2.54 
  -9   2   0   76.97    2.69 
  -9   2   0   75.33    2.69 
  -9   2   0   74.40    2.69 
   9   2   0   77.89    2.50 
  -9   2   0   76.28    2.82 
 -10  -2   0   23.25    1.46 
 -10  -2   0   21.96    1.08 
 -10  -2   0   21.69    1.17 
  10  -2   0   20.89    1.05 
 -10  -2   0   22.12    1.05 
  10  -2   0   21.98    1.17 
  10  -2   0   20.61    1.09 
 -10  -2   0   21.15    1.03 
 -10  -2   0   22.24    1.15 
  10  -2   0   22.04    1.22 
  10  -2   0   21.88    1.08 
 -10  -2   0   18.84    1.06 
 -10   2   0   22.18    1.23 
  10   2   0   20.34    0.94 
  10   2   0   23.20    1.09 
 -10   2   0   21.94    1.23 
 -10   2   0   19.92    1.10 
 -10   2   0   20.64    1.16 
 -10   2   0   21.88    1.50 
  10   2   0   22.87    1.12 
 -10   2   0   19.78    1.22 
 -10   2   0   20.03    1.25 
  10   2   0   22.92    1.25 
 -11  -2   0   40.47    1.71 
  11  -2   0   42.32    1.87 
 -11  -2   0   40.55    1.81 
 -11  -2   0   38.18    2.40 
 -11  -2   0   41.14    1.65 
 -11  -2   0   37.64    1.61 
 -11  -2   0   39.33    1.71 
 -11  -2   0   38.94    1.76 
  11  -2   0   42.84    1.73 
 -11  -2   0   40.11    1.77 
 -11   2   0   41.98    1.92 
 -11   2   0   38.16    1.91 
  11   2   0   40.82    1.53 
  11   2   0   40.84    1.51 
 -11   2   0   39.83    1.88 
 -11   2   0   40.44    2.02 
 -11   2   0   39.96    1.90 
  11   2   0   40.56    1.70 
  12  -2   0   -0.34    0.31 
 -12  -2   0    0.03    0.26 
 -12  -2   0   -0.47    0.30 
 -12  -2   0    0.32    0.28 
 -12  -2   0   -0.11    0.41 
 -12  -2   0   -0.24    0.28 
  12  -2   0    0.63    0.36 
  12  -2   0   -0.02    0.28 
 -12  -2   0   -0.07    0.38 
  12   2   0    0.37    0.27 
  12   2   0    0.17    0.27 
 -12   2   0    0.14    0.37 
 -12   2   0   -0.14    0.35 
 -12   2   0   -0.05    0.32 
  12   2   0    0.15    0.26 
 -12   2   0   -0.22    0.43 
 -12   2   0    0.42    0.41 
 -13  -2   0   10.96    1.07 
 -13  -2   0   11.23    1.03 
 -13  -2   0   16.64    1.54 
 -13  -2   0   14.30    1.02 
  13  -2   0   13.47    1.07 
 -13  -2   0   13.55    1.09 
 -13  -2   0   12.73    1.15 
 -13   2   0   11.73    1.12 
 -13   2   0   14.19    1.23 
 -13   2   0   13.11    1.20 
  13   2   0   14.60    0.95 
 -13   2   0   14.13    1.52 
  14  -2   0    0.59    0.45 
 -14  -2   0    0.31    0.58 
 -14  -2   0    0.74    0.49 
 -14  -2   0    0.58    0.51 
 -14  -2   0    0.21    0.64 
  14   2   0    0.43    0.37 
  14   2   0    0.38    0.39 
 -14   2   0    1.24    0.79 
 -14   2   0    0.03    0.67 
 -14   2   0    0.78    0.54 
 -14   2   0    0.47    0.60 
   0  -3   0    0.02    0.04 
   0  -3   0    0.09    0.05 
   0  -3   0    0.09    0.06 
   0  -3   0    0.05    0.04 
   0  -3   0    0.08    0.05 
   0  -3   0    0.03    0.04 
   0  -3   0    0.03    0.04 
   0  -3   0    0.04    0.06 
   0  -3   0    0.03    0.04 
   0  -3   0    0.09    0.06 
   0   3   0    0.07    0.05 
   0   3   0    0.05    0.05 
   0   3   0    0.06    0.04 
   0   3   0    0.09    0.06 
   0   3   0    0.07    0.06 
   0   3   0    0.08    0.05 
   0   3   0    0.06    0.05 
   0   3   0    0.04    0.04 
   0   3   0    0.04    0.06 
   0   3   0   -0.03    0.04 
   1  -3   0    8.48    0.42 
  -1  -3   0    8.57    0.37 
   1  -3   0    8.62    0.36 
  -1  -3   0    8.50    0.32 
   1  -3   0    8.66    0.42 
  -1  -3   0    7.55    0.35 
  -1  -3   0    8.41    0.37 
   1  -3   0    7.55    0.43 
  -1  -3   0    8.49    0.38 
  -1  -3   0    8.36    0.32 
  -1  -3   0    7.91    0.34 
  -1  -3   0    8.23    0.35 
  -1  -3   0    8.23    0.32 
   1  -3   0    9.29    0.39 
   1  -3   0    7.98    0.40 
   1  -3   0    9.13    0.43 
  -1   3   0    8.62    0.42 
   1   3   0    8.83    0.33 
   1   3   0    7.77    0.36 
   1   3   0    7.99    0.36 
  -1   3   0    8.06    0.44 
  -1   3   0    8.66    0.37 
  -1   3   0    7.69    0.41 
  -1   3   0    8.67    0.40 
   1   3   0    8.13    0.32 
   1   3   0    8.36    0.33 
  -1   3   0    8.33    0.40 
  -1   3   0    7.27    0.37 
  -1   3   0    8.01    0.41 
   1   3   0    8.15    0.41 
   1   3   0    8.86    0.36 
   1   3   0    8.37    0.32 
  -1   3   0    8.46    0.42 
   1   3   0    9.36    0.41 
  -2  -3   0    3.27    0.24 
   2  -3   0    3.53    0.27 
   2  -3   0    3.29    0.26 
  -2  -3   0    3.22    0.20 
   2  -3   0    2.98    0.23 
  -2  -3   0    3.45    0.21 
  -2  -3   0    3.32    0.18 
  -2  -3   0    3.26    0.21 
   2  -3   0    3.36    0.27 
   2  -3   0    3.30    0.28 
   2  -3   0    3.79    0.27 
  -2  -3   0    3.52    0.23 
   2  -3   0    3.32    0.20 
   2  -3   0    3.25    0.29 
   2  -3   0    3.39    0.25 
  -2  -3   0    3.44    0.20 
  -2  -3   0    3.26    0.22 
  -2   3   0    3.55    0.29 
  -2   3   0    3.64    0.28 
  -2   3   0    3.44    0.23 
   2   3   0    3.91    0.17 
   2   3   0    3.27    0.24 
   2   3   0    3.48    0.16 
  -2   3   0    3.80    0.29 
  -2   3   0    3.92    0.28 
   2   3   0    3.48    0.19 
  -2   3   0    3.32    0.22 
   2   3   0    3.45    0.20 
   2   3   0    2.85    0.19 
   2   3   0    3.61    0.20 
  -2   3   0    2.91    0.26 
   2   3   0    3.95    0.22 
   3  -3   0  130.06    3.84 
  -3  -3   0  128.44    3.58 
   3  -3   0  133.02    3.84 
   3  -3   0  138.59    3.88 
  -3  -3   0  125.74    3.74 
   3  -3   0  137.31    3.70 
  -3  -3   0  129.04    3.64 
  -3  -3   0  135.00    3.62 
  -3  -3   0  132.10    3.67 
   3  -3   0  132.06    3.83 
   3  -3   0  131.13    3.71 
  -3  -3   0  131.84    3.64 
  -3  -3   0  134.27    3.60 
   3  -3   0  128.95    3.87 
   3  -3   0  133.35    3.75 
  -3  -3   0  133.30    3.68 
   3  -3   0  141.24    3.71 
  -3   3   0  133.04    3.81 
  -3   3   0  131.29    3.87 
   3   3   0  130.94    3.53 
   3   3   0  125.69    3.79 
  -3   3   0  132.90    3.78 
  -3   3   0  138.04    3.67 
   3   3   0  135.04    3.66 
  -3   3   0  136.70    3.73 
   3   3   0  132.97    3.61 
   3   3   0  134.67    3.73 
  -3   3   0  133.78    3.85 
  -3   3   0  134.11    3.85 
  -3   3   0  130.25    3.86 
   3   3   0  136.35    3.65 
   3   3   0  130.72    3.52 
   3   3   0  134.26    3.64 
  -3   3   0  132.28    3.84 
  -4  -3   0   11.63    0.44 
  -4  -3   0   11.27    0.49 
  -4  -3   0   11.39    0.48 
   4  -3   0   11.14    0.43 
   4  -3   0   12.77    0.64 
   4  -3   0   10.99    0.62 
  -4  -3   0   12.41    0.50 
  -4  -3   0   11.49    0.47 
  -4  -3   0   10.96    0.41 
   4  -3   0   12.50    0.53 
  -4  -3   0   11.79    0.56 
   4  -3   0   11.58    0.51 
   4  -3   0   10.48    0.61 
  -4  -3   0   12.47    0.47 
   4  -3   0   11.93    0.55 
  -4  -3   0   11.10    0.50 
   4  -3   0   11.38    0.63 
  -4   3   0   12.57    0.57 
  -4   3   0   11.79    0.70 
  -4   3   0   11.73    0.65 
  -4   3   0   12.40    0.65 
  -4   3   0   11.92    0.64 
   4   3   0   11.54    0.46 
  -4   3   0   10.53    0.61 
  -4   3   0   12.56    0.63 
  -4   3   0   12.05    0.67 
   4   3   0   12.48    0.50 
  -4   3   0   13.14    0.62 
   4   3   0   11.93    0.53 
   4   3   0   11.01    0.60 
   4   3   0   12.07    0.51 
   4   3   0   12.50    0.49 
  -4   3   0   11.61    0.47 
  -5  -3   0   86.32    2.57 
  -5  -3   0   90.27    2.54 
   5  -3   0   88.99    2.82 
  -5  -3   0   89.91    2.50 
  -5  -3   0   88.74    2.54 
   5  -3   0   91.26    2.42 
  -5  -3   0   93.87    2.52 
   5  -3   0   89.11    2.62 
  -5  -3   0   89.36    2.60 
   5  -3   0   87.87    2.83 
   5  -3   0   85.04    2.79 
   5  -3   0   91.22    2.60 
  -5  -3   0   87.96    2.60 
   5  -3   0   90.61    2.87 
  -5  -3   0   87.06    2.55 
   5  -3   0   91.52    2.60 
  -5  -3   0   86.06    2.67 
  -5   3   0   91.52    3.00 
   5   3   0   91.38    2.57 
  -5   3   0   88.39    2.87 
   5   3   0   89.22    2.61 
  -5   3   0   86.73    2.77 
   5   3   0   86.78    2.57 
  -5   3   0   86.06    2.79 
   5   3   0   86.33    2.61 
   5   3   0   89.44    2.58 
  -5   3   0   90.13    2.84 
  -5   3   0   88.13    2.87 
  -5   3   0   87.79    2.82 
   5   3   0   87.97    2.78 
  -5   3   0   89.14    2.82 
  -5   3   0   91.01    2.76 
  -6  -3   0    0.71    0.16 
   6  -3   0    0.33    0.13 
  -6  -3   0    0.39    0.14 
  -6  -3   0    0.47    0.10 
   6  -3   0    0.34    0.13 
   6  -3   0    0.21    0.16 
  -6  -3   0    0.56    0.13 
  -6  -3   0    0.32    0.13 
   6  -3   0    0.39    0.16 
  -6  -3   0    0.59    0.14 
   6  -3   0    0.35    0.18 
   6  -3   0    0.27    0.15 
   6  -3   0    0.35    0.17 
  -6  -3   0    0.31    0.11 
  -6  -3   0    0.37    0.10 
   6  -3   0    0.49    0.14 
  -6   3   0    0.59    0.31 
   6   3   0    0.80    0.17 
  -6   3   0    0.36    0.19 
  -6   3   0    0.54    0.22 
   6   3   0    1.04    0.25 
  -6   3   0    1.03    0.25 
  -6   3   0    0.55    0.21 
   6   3   0    0.39    0.12 
   6   3   0    0.53    0.13 
  -6   3   0    0.44    0.16 
   6   3   0    0.52    0.15 
  -6   3   0    0.27    0.14 
   6   3   0    0.54    0.14 
  -6   3   0    0.61    0.18 
  -7  -3   0    3.89    0.34 
  -7  -3   0    3.82    0.36 
  -7  -3   0    3.55    0.22 
  -7  -3   0    2.76    0.28 
   7  -3   0    3.11    0.26 
   7  -3   0    2.12    0.38 
  -7  -3   0    3.89    0.55 
   7  -3   0    3.58    0.48 
   7  -3   0    2.74    0.38 
   7  -3   0    2.78    0.43 
   7  -3   0    3.39    0.28 
   7  -3   0    3.03    0.30 
  -7  -3   0    2.70    0.32 
  -7  -3   0    3.61    0.27 
   7  -3   0    2.43    0.35 
   7   3   0    2.51    0.36 
  -7   3   0    2.98    0.45 
  -7   3   0    2.75    0.40 
  -7   3   0    3.54    0.52 
  -7   3   0    2.97    0.55 
  -7   3   0    3.09    0.44 
   7   3   0    2.88    0.29 
  -7   3   0    3.08    0.43 
   7   3   0    3.43    0.44 
  -7   3   0    3.92    0.38 
   7   3   0    3.01    0.28 
  -7   3   0    3.13    0.43 
   8  -3   0   52.96    2.00 
   8  -3   0   48.94    1.84 
  -8  -3   0   47.98    2.05 
  -8  -3   0   48.75    1.71 
  -8  -3   0   49.20    1.42 
   8  -3   0   48.10    1.57 
  -8  -3   0   49.29    1.66 
  -8  -3   0   49.11    1.78 
   8  -3   0   49.02    1.68 
   8  -3   0   49.50    1.54 
  -8  -3   0   48.83    1.79 
  -8  -3   0   49.32    1.62 
   8  -3   0   50.81    2.49 
  -8  -3   0   47.16    1.73 
   8  -3   0   50.78    1.86 
   8  -3   0   49.65    1.92 
  -8  -3   0   47.94    1.68 
  -8   3   0   49.80    1.92 
  -8   3   0   46.26    1.99 
  -8   3   0   49.38    1.80 
  -8   3   0   50.24    2.03 
  -8   3   0   49.38    1.92 
   8   3   0   50.82    1.94 
   8   3   0   47.42    1.62 
  -8   3   0   48.22    2.19 
   8   3   0   50.64    1.64 
  -8   3   0   46.35    1.92 
  -8   3   0   46.78    1.90 
   8   3   0   47.78    1.73 
   9  -3   0    1.52    0.23 
  -9  -3   0    1.46    0.29 
  -9  -3   0    2.22    0.33 
  -9  -3   0    1.38    0.33 
  -9  -3   0    1.45    0.37 
   9  -3   0    2.18    0.34 
   9  -3   0    1.53    0.20 
   9  -3   0    1.85    0.40 
   9  -3   0    1.67    0.36 
   9  -3   0    1.77    0.36 
  -9  -3   0    1.94    0.37 
  -9  -3   0    1.99    0.37 
   9  -3   0    1.90    0.42 
  -9  -3   0    1.96    0.30 
  -9  -3   0    1.47    0.30 
   9   3   0    1.63    0.32 
  -9   3   0    1.45    0.42 
  -9   3   0    1.68    0.43 
  -9   3   0    1.34    0.37 
  -9   3   0    2.03    0.53 
  -9   3   0    1.31    0.36 
  -9   3   0    1.82    0.38 
   9   3   0    1.53    0.35 
   9   3   0    1.41    0.26 
   9   3   0    1.59    0.28 
  -9   3   0    2.04    0.44 
 -10  -3   0   42.54    1.58 
 -10  -3   0   40.84    2.05 
  10  -3   0   42.29    1.70 
 -10  -3   0   37.21    1.62 
 -10  -3   0   41.84    1.74 
  10  -3   0   39.84    1.58 
 -10  -3   0   43.64    1.72 
  10  -3   0   39.81    1.29 
 -10  -3   0   41.77    1.61 
  10  -3   0   42.54    1.81 
  10  -3   0   40.27    1.83 
  10  -3   0   40.02    1.26 
 -10  -3   0   40.95    1.58 
 -10  -3   0   38.21    1.57 
 -10   3   0   42.34    1.95 
  10   3   0   44.09    1.90 
 -10   3   0   39.05    1.96 
  10   3   0   41.28    1.49 
 -10   3   0   42.12    1.88 
 -10   3   0   41.10    1.72 
 -10   3   0   41.61    1.86 
 -10   3   0   40.18    2.18 
 -10   3   0   39.32    1.86 
  10   3   0   39.29    1.61 
 -10   3   0   39.06    1.79 
  10   3   0   43.76    1.67 
 -11  -3   0    0.33    0.28 
  11  -3   0    0.61    0.34 
  11  -3   0    0.97    0.37 
 -11  -3   0    1.49    0.34 
 -11  -3   0    1.02    0.36 
 -11  -3   0    1.32    0.39 
 -11  -3   0    0.91    0.34 
 -11  -3   0    0.95    0.37 
  11   3   0    1.23    0.29 
 -11   3   0    0.85    0.37 
 -11   3   0    1.18    0.44 
 -11   3   0    0.42    0.42 
 -11   3   0    1.01    0.41 
 -11   3   0    0.55    0.37 
 -11   3   0    0.02    0.47 
  11   3   0    0.74    0.31 
  11   3   0    0.83    0.29 
 -12  -3   0    7.60    0.76 
 -12  -3   0   10.32    1.14 
 -12  -3   0    7.90    0.73 
 -12  -3   0    8.28    0.79 
 -12  -3   0    7.05    0.76 
 -12  -3   0    8.28    0.82 
  12  -3   0    8.53    0.86 
 -12   3   0    8.02    0.92 
 -12   3   0    8.20    0.91 
 -12   3   0    6.64    0.87 
  12   3   0    7.14    0.61 
  12   3   0    7.07    0.67 
 -12   3   0    8.54    0.94 
 -12   3   0    8.45    1.26 
  13  -3   0    8.58    0.92 
 -13  -3   0   10.44    0.98 
 -13  -3   0    7.03    0.82 
 -13  -3   0    8.81    0.94 
 -13  -3   0    7.30    0.86 
 -13  -3   0    8.76    1.24 
 -13  -3   0    8.74    0.90 
 -13   3   0    9.13    1.07 
  13   3   0    9.74    0.76 
 -13   3   0    8.87    1.03 
 -13   3   0    7.46    1.06 
 -13   3   0    7.80    0.95 
 -13   3   0    8.05    1.29 
 -14  -3   0   -0.52    0.43 
 -14  -3   0   -0.43    0.48 
 -14  -3   0   -0.01    1.07 
 -14  -3   0    0.08    0.62 
  14  -3   0   -0.18    0.52 
 -14   3   0    0.55    0.68 
  14   3   0    0.42    0.34 
 -14   3   0    1.29    1.20 
 -14   3   0    0.86    0.65 
 -14   3   0    0.12    0.53 
  14   3   0    0.67    0.36 
   0  -4   0   31.32    1.10 
   0  -4   0   32.84    1.08 
   0  -4   0   31.72    1.06 
   0  -4   0   30.16    1.02 
   0  -4   0   29.90    1.06 
   0  -4   0   31.18    1.13 
   0  -4   0   30.90    1.07 
   0  -4   0   31.77    1.00 
   0  -4   0   29.88    0.99 
   0  -4   0   32.03    1.07 
   0   4   0   30.76    1.05 
   0   4   0   29.58    0.99 
   0   4   0   31.80    0.98 
   0   4   0   32.12    1.10 
   0   4   0   33.51    1.10 
   0   4   0   31.75    1.09 
   0   4   0   31.82    1.07 
   0   4   0   32.83    1.05 
   0   4   0   31.22    1.11 
  -1  -4   0   69.85    2.09 
   1  -4   0   73.13    2.10 
  -1  -4   0   68.91    2.14 
   1  -4   0   74.90    2.21 
   1  -4   0   72.17    2.16 
  -1  -4   0   74.37    2.16 
   1  -4   0   73.36    2.14 
  -1  -4   0   72.88    2.03 
   1  -4   0   73.14    2.18 
   1  -4   0   72.46    2.23 
  -1  -4   0   72.40    2.12 
   1  -4   0   69.96    2.24 
  -1  -4   0   70.63    2.04 
  -1  -4   0   71.93    2.13 
   1  -4   0   73.33    2.21 
  -1  -4   0   71.43    2.12 
  -1  -4   0   73.91    2.11 
  -1  -4   0   71.56    2.05 
  -1   4   0   73.36    2.21 
   1   4   0   75.82    2.03 
  -1   4   0   68.31    2.15 
   1   4   0   73.02    2.06 
  -1   4   0   69.16    2.20 
  -1   4   0   72.92    2.23 
   1   4   0   73.74    2.11 
   1   4   0   70.22    2.04 
   1   4   0   73.39    2.13 
   1   4   0   75.92    2.14 
   1   4   0   67.58    2.17 
  -1   4   0   71.35    2.20 
  -1   4   0   75.52    2.16 
   1   4   0   74.50    2.07 
  -1   4   0   71.46    2.18 
  -1   4   0   72.88    2.11 
  -1   4   0   66.42    2.23 
   2  -4   0    0.52    0.14 
  -2  -4   0    0.37    0.09 
  -2  -4   0    0.31    0.08 
  -2  -4   0    0.27    0.08 
   2  -4   0    0.35    0.12 
   2  -4   0    0.31    0.12 
  -2  -4   0    0.31    0.08 
  -2  -4   0    0.63    0.11 
  -2  -4   0    0.50    0.10 
   2  -4   0    0.61    0.12 
   2  -4   0    0.82    0.21 
   2  -4   0    0.48    0.11 
  -2  -4   0    0.44    0.08 
   2  -4   0    0.27    0.10 
  -2  -4   0    0.34    0.09 
  -2  -4   0    0.58    0.12 
  -2  -4   0    0.60    0.07 
   2  -4   0    0.43    0.12 
   2  -4   0    0.99    0.19 
  -2   4   0    0.27    0.09 
  -2   4   0    0.49    0.11 
  -2   4   0    0.67    0.14 
   2   4   0    0.31    0.10 
   2   4   0    0.47    0.11 
  -2   4   0    0.88    0.19 
  -2   4   0    0.25    0.11 
  -2   4   0    0.35    0.12 
   2   4   0    0.55    0.07 
   2   4   0    0.45    0.08 
   2   4   0    0.44    0.10 
   2   4   0    0.57    0.11 
  -2   4   0    0.87    0.22 
  -2   4   0    0.44    0.13 
   2   4   0    0.48    0.11 
  -2   4   0    0.38    0.14 
   2   4   0    0.51    0.10 
  -3  -4   0   34.38    1.20 
   3  -4   0   33.16    1.19 
   3  -4   0   34.26    1.32 
  -3  -4   0   33.45    1.12 
   3  -4   0   33.48    1.20 
   3  -4   0   33.88    1.26 
  -3  -4   0   34.10    1.09 
  -3  -4   0   33.36    1.04 
  -3  -4   0   33.75    1.03 
   3  -4   0   32.33    1.12 
  -3  -4   0   32.13    1.08 
   3  -4   0   31.68    1.24 
  -3  -4   0   33.51    1.06 
   3  -4   0   33.52    1.27 
   3  -4   0   32.87    1.09 
  -3  -4   0   35.12    1.17 
   3  -4   0   31.68    1.27 
  -3  -4   0   33.28    1.13 
  -3   4   0   35.17    1.29 
   3   4   0   34.80    1.11 
   3   4   0   34.10    1.08 
  -3   4   0   33.99    1.28 
  -3   4   0   32.83    1.28 
  -3   4   0   32.81    1.29 
  -3   4   0   33.95    1.24 
   3   4   0   33.99    0.97 
  -3   4   0   33.82    1.35 
   3   4   0   32.79    0.97 
  -3   4   0   33.92    1.16 
  -3   4   0   33.49    1.13 
   3   4   0   33.54    1.09 
   3   4   0   32.75    1.18 
  -3   4   0   31.70    1.25 
   3   4   0   34.13    1.06 
   4  -4   0    4.62    0.43 
   4  -4   0    4.66    0.28 
  -4  -4   0    5.26    0.33 
  -4  -4   0    5.36    0.31 
  -4  -4   0    5.18    0.28 
  -4  -4   0    5.24    0.33 
   4  -4   0    4.94    0.34 
   4  -4   0    5.05    0.42 
   4  -4   0    5.47    0.43 
  -4  -4   0    5.18    0.28 
   4  -4   0    4.00    0.30 
  -4  -4   0    5.04    0.27 
   4  -4   0    4.89    0.43 
  -4  -4   0    5.05    0.30 
   4  -4   0    4.83    0.43 
  -4  -4   0    4.60    0.35 
   4   4   0    5.32    0.28 
  -4   4   0    5.61    0.47 
   4   4   0    5.02    0.35 
   4   4   0    5.59    0.37 
  -4   4   0    4.19    0.38 
  -4   4   0    5.06    0.42 
  -4   4   0    4.50    0.44 
  -4   4   0    4.46    0.41 
  -4   4   0    5.18    0.43 
   4   4   0    5.14    0.31 
   4   4   0    5.44    0.30 
  -4   4   0    5.16    0.43 
  -4   4   0    5.12    0.32 
  -5  -4   0    1.39    0.17 
  -5  -4   0    1.31    0.19 
  -5  -4   0    1.21    0.18 
   5  -4   0    1.36    0.28 
   5  -4   0    1.20    0.19 
   5  -4   0    1.33    0.14 
   5  -4   0    1.17    0.24 
   5  -4   0    1.38    0.28 
  -5  -4   0    1.19    0.15 
   5  -4   0    1.49    0.24 
  -5  -4   0    1.36    0.20 
   5  -4   0    1.40    0.28 
   5  -4   0    0.92    0.21 
  -5  -4   0    1.49    0.21 
  -5  -4   0    1.48    0.11 
  -5  -4   0    1.17    0.21 
   5  -4   0    1.54    0.22 
  -5  -4   0    1.15    0.17 
  -5  -4   0    1.38    0.20 
  -5   4   0    1.06    0.22 
  -5   4   0    1.20    0.23 
   5   4   0    1.11    0.21 
   5   4   0    1.85    0.19 
  -5   4   0    1.54    0.17 
  -5   4   0    2.61    0.46 
  -5   4   0    1.40    0.30 
  -5   4   0    1.94    0.36 
  -5   4   0    1.39    0.32 
   5   4   0    1.43    0.16 
   5   4   0    1.57    0.21 
  -5   4   0    1.12    0.22 
   5   4   0    1.32    0.26 
  -5   4   0    1.19    0.26 
  -5   4   0    1.20    0.24 
   5   4   0    1.56    0.19 
  -6  -4   0    6.15    0.36 
  -6  -4   0    6.16    0.39 
   6  -4   0    6.48    0.28 
   6  -4   0    6.00    0.53 
  -6  -4   0    6.74    0.47 
   6  -4   0    6.57    0.52 
   6  -4   0    5.86    0.60 
   6  -4   0    6.06    0.40 
  -6  -4   0    6.44    0.41 
   6  -4   0    5.60    0.52 
  -6  -4   0    5.94    0.33 
   6  -4   0    6.07    0.39 
   6  -4   0    6.09    0.53 
  -6  -4   0    6.75    0.41 
  -6  -4   0    6.40    0.37 
  -6  -4   0    6.42    0.32 
   6   4   0    6.76    0.44 
  -6   4   0    5.38    0.54 
  -6   4   0    5.22    0.51 
   6   4   0    5.90    0.51 
   6   4   0    6.86    0.40 
  -6   4   0    5.72    0.55 
  -6   4   0    6.69    0.48 
  -6   4   0    6.88    0.52 
  -6   4   0    6.29    0.54 
   6   4   0    6.87    0.40 
  -6   4   0    6.97    0.55 
  -6   4   0    7.09    0.66 
   6   4   0    7.21    0.41 
  -7  -4   0    5.17    0.37 
  -7  -4   0    5.42    0.41 
  -7  -4   0    5.51    0.45 
   7  -4   0    6.16    0.60 
   7  -4   0    5.40    0.42 
   7  -4   0    4.71    0.37 
  -7  -4   0    5.66    0.43 
   7  -4   0    5.02    0.56 
   7  -4   0    4.51    0.36 
  -7  -4   0    5.38    0.33 
   7  -4   0    4.89    0.50 
  -7  -4   0    6.10    0.35 
  -7  -4   0    4.72    0.38 
   7  -4   0    4.56    0.51 
  -7  -4   0    5.66    0.34 
  -7   4   0    5.58    0.51 
  -7   4   0    5.82    0.55 
  -7   4   0    5.49    0.58 
   7   4   0    5.38    0.40 
  -7   4   0    5.57    0.57 
   7   4   0    5.73    0.39 
   7   4   0    5.12    0.37 
   7   4   0    5.18    0.39 
  -7   4   0    5.36    0.53 
  -7   4   0    6.09    0.57 
  -7   4   0    5.30    0.47 
   7   4   0    5.10    0.52 
  -7   4   0    4.66    0.68 
  -8  -4   0    6.43    0.41 
   8  -4   0    7.15    0.63 
  -8  -4   0    7.18    0.50 
   8  -4   0    6.49    0.47 
  -8  -4   0    7.05    0.47 
  -8  -4   0    7.06    0.54 
   8  -4   0    6.55    0.43 
  -8  -4   0    7.18    0.68 
  -8  -4   0    7.17    0.53 
  -8  -4   0    7.71    0.45 
   8  -4   0    7.43    0.65 
   8  -4   0    7.91    1.21 
   8  -4   0    7.21    0.45 
  -8  -4   0    7.05    0.37 
   8  -4   0    6.63    0.65 
  -8  -4   0    8.09    0.56 
   8   4   0    7.22    0.46 
  -8   4   0    7.47    0.70 
  -8   4   0    7.27    0.67 
  -8   4   0    7.10    0.58 
  -8   4   0    7.03    0.71 
  -8   4   0    6.52    0.75 
   8   4   0    6.93    0.64 
  -8   4   0    7.36    0.63 
   8   4   0    7.37    0.51 
   8   4   0    7.65    0.48 
  -8   4   0    6.13    0.60 
  -9  -4   0    1.61    0.45 
  -9  -4   0    1.88    0.35 
   9  -4   0    1.64    0.38 
   9  -4   0    1.89    0.43 
   9  -4   0    2.09    0.28 
  -9  -4   0    1.55    0.31 
  -9  -4   0    1.56    0.27 
  -9  -4   0    1.83    0.18 
  -9  -4   0    2.14    0.30 
   9  -4   0    2.23    0.45 
   9  -4   0    2.42    0.36 
   9  -4   0    1.55    0.38 
  -9  -4   0    1.74    0.33 
  -9  -4   0    2.20    0.35 
   9  -4   0    1.94    0.41 
  -9   4   0    1.85    0.46 
  -9   4   0    2.53    0.50 
  -9   4   0    1.97    0.45 
  -9   4   0    1.07    0.32 
   9   4   0    1.68    0.28 
   9   4   0    2.16    0.36 
   9   4   0    2.30    0.32 
  -9   4   0    2.03    0.55 
  -9   4   0    2.26    0.51 
   9   4   0    1.76    0.36 
  -9   4   0    2.23    0.46 
   9   4   0    2.66    0.52 
  -9   4   0    1.22    0.37 
 -10  -4   0    0.79    0.27 
  10  -4   0    0.71    0.33 
  10  -4   0    1.30    0.37 
 -10  -4   0    1.09    0.28 
  10  -4   0    0.65    0.28 
 -10  -4   0    1.17    0.40 
 -10  -4   0    0.83    0.26 
 -10  -4   0    1.06    0.26 
  10  -4   0    0.87    0.33 
  10  -4   0    1.02    0.21 
 -10  -4   0    1.00    0.30 
 -10  -4   0    1.65    0.38 
 -10  -4   0    1.04    0.37 
  10  -4   0    1.13    0.21 
 -10   4   0    1.46    0.44 
  10   4   0    1.00    0.26 
  10   4   0    0.62    0.40 
 -10   4   0    1.55    0.43 
 -10   4   0    0.74    0.46 
 -10   4   0    0.98    0.36 
 -10   4   0    1.87    0.58 
 -10   4   0    0.72    0.35 
  10   4   0    1.11    0.30 
  10   4   0    1.24    0.28 
 -10   4   0    0.68    0.51 
 -11  -4   0    0.58    0.39 
 -11  -4   0    1.34    0.35 
 -11  -4   0    1.88    0.38 
 -11  -4   0    1.16    0.35 
  11  -4   0    2.07    0.58 
 -11  -4   0    0.91    0.33 
 -11  -4   0    1.59    0.40 
  11  -4   0    1.34    0.38 
 -11  -4   0    1.35    0.35 
 -11   4   0    0.94    0.52 
  11   4   0    1.84    0.35 
 -11   4   0    1.19    0.44 
  11   4   0    1.30    0.32 
 -11   4   0    1.56    0.49 
 -11   4   0    2.38    0.54 
  11   4   0    1.18    0.38 
 -11   4   0    2.00    0.55 
  12  -4   0    0.38    0.38 
 -12  -4   0    0.71    0.41 
  12  -4   0    0.14    0.38 
 -12  -4   0    0.14    0.35 
 -12  -4   0    0.99    0.50 
 -12  -4   0    1.14    0.67 
 -12  -4   0    0.30    0.31 
  12  -4   0    0.31    0.37 
 -12  -4   0    0.42    0.31 
  12   4   0    0.23    0.25 
 -12   4   0    0.55    0.41 
 -12   4   0    0.99    0.45 
  12   4   0    0.59    0.43 
 -12   4   0    0.28    0.46 
  12   4   0   -0.11    0.28 
  12   4   0    0.59    0.42 
 -12   4   0    0.30    0.48 
 -12   4   0    0.57    0.47 
  13  -4   0   -0.32    0.36 
 -13  -4   0    0.53    0.39 
 -13  -4   0    0.43    0.37 
 -13  -4   0    0.61    0.61 
  13  -4   0   -0.81    0.43 
 -13  -4   0   -0.12    0.43 
 -13  -4   0    0.03    0.38 
  13   4   0    0.52    0.31 
 -13   4   0    1.77    0.69 
 -13   4   0    0.55    0.59 
 -13   4   0    0.85    0.53 
 -13   4   0    0.19    0.44 
  13   4   0    0.37    0.32 
 -14  -4   0    0.93    0.53 
 -14  -4   0    0.36    0.65 
  14  -4   0   -0.39    0.45 
 -14  -4   0    1.85    1.30 
 -14  -4   0    0.28    0.45 
 -14   4   0    0.44    0.58 
  14   4   0    0.70    0.35 
 -14   4   0    1.26    0.70 
 -14   4   0    1.03    0.76 
 -14   4   0    1.81    0.96 
   0  -5   0    0.08    0.08 
   0  -5   0    0.09    0.08 
   0  -5   0   -0.01    0.07 
   0  -5   0    0.04    0.08 
   0  -5   0    0.05    0.06 
   0  -5   0    0.07    0.06 
   0  -5   0    0.18    0.07 
   0  -5   0    0.19    0.08 
   0  -5   0    0.03    0.05 
   0  -5   0    0.07    0.08 
   0  -5   0    0.05    0.06 
   0   5   0    0.03    0.06 
   0   5   0    0.23    0.10 
   0   5   0    0.14    0.09 
   0   5   0    0.07    0.07 
   0   5   0    0.12    0.09 
   0   5   0    0.09    0.07 
   0   5   0    0.13    0.08 
   0   5   0    0.07    0.08 
   0   5   0    0.12    0.08 
   0   5   0    0.19    0.08 
  -1  -5   0    6.60    0.42 
  -1  -5   0    7.35    0.41 
   1  -5   0    7.96    0.49 
   1  -5   0    8.07    0.48 
  -1  -5   0    7.46    0.35 
   1  -5   0    6.97    0.44 
  -1  -5   0    8.32    0.42 
   1  -5   0    7.56    0.42 
   1  -5   0    7.06    0.42 
   1  -5   0    7.59    0.46 
  -1  -5   0    7.86    0.43 
   1  -5   0    7.94    0.40 
  -1  -5   0    7.54    0.36 
   1  -5   0    7.71    0.50 
  -1  -5   0    7.12    0.36 
  -1  -5   0    7.14    0.42 
  -1  -5   0    8.02    0.48 
  -1  -5   0    7.75    0.44 
  -1  -5   0    7.32    0.42 
  -1   5   0    7.08    0.46 
  -1   5   0    6.91    0.43 
  -1   5   0    7.16    0.46 
   1   5   0    7.71    0.39 
   1   5   0    7.43    0.36 
   1   5   0    7.48    0.43 
   1   5   0    7.23    0.33 
   1   5   0    6.63    0.39 
   1   5   0    7.58    0.37 
  -1   5   0    8.62    0.42 
  -1   5   0    7.06    0.40 
  -1   5   0    7.16    0.44 
  -1   5   0    7.92    0.47 
  -1   5   0    8.35    0.52 
  -1   5   0    7.79    0.45 
   1   5   0    8.29    0.48 
  -2  -5   0   26.36    1.06 
   2  -5   0   28.53    1.16 
   2  -5   0   29.08    1.09 
   2  -5   0   29.48    1.02 
  -2  -5   0   28.55    1.01 
  -2  -5   0   29.25    1.01 
  -2  -5   0   29.90    0.88 
   2  -5   0   28.01    1.11 
  -2  -5   0   28.07    0.97 
   2  -5   0   25.93    1.15 
  -2  -5   0   27.81    1.03 
   2  -5   0   27.54    1.12 
  -2  -5   0   27.61    1.04 
  -2  -5   0   27.84    0.93 
  -2  -5   0   27.16    0.97 
   2  -5   0   27.99    1.00 
  -2  -5   0   28.40    0.93 
   2  -5   0   26.29    1.07 
   2   5   0   26.00    1.04 
  -2   5   0   29.35    1.11 
  -2   5   0   29.30    1.16 
  -2   5   0   27.30    1.01 
  -2   5   0   28.67    1.10 
  -2   5   0   29.02    1.13 
   2   5   0   29.01    1.02 
  -2   5   0   28.14    1.06 
   2   5   0   26.95    0.90 
   2   5   0   29.18    1.00 
  -2   5   0   28.06    1.14 
   2   5   0   28.10    1.01 
   2   5   0   27.39    1.08 
  -2   5   0   30.08    1.21 
  -2   5   0   28.33    1.13 
   2   5   0   28.02    0.97 
   2   5   0   29.10    0.90 
  -2   5   0   28.01    1.13 
  -3  -5   0   65.96    2.02 
  -3  -5   0   66.94    1.91 
  -3  -5   0   65.87    1.98 
  -3  -5   0   64.40    1.93 
  -3  -5   0   65.01    1.99 
   3  -5   0   64.67    2.08 
   3  -5   0   64.81    2.32 
  -3  -5   0   63.40    1.94 
   3  -5   0   65.39    2.19 
   3  -5   0   66.10    2.02 
   3  -5   0   64.54    2.21 
   3  -5   0   64.91    1.99 
  -3  -5   0   67.40    1.99 
   3  -5   0   66.42    2.13 
   3  -5   0   65.83    2.19 
  -3  -5   0   66.38    2.04 
  -3  -5   0   62.39    2.09 
   3  -5   0   67.72    2.19 
  -3   5   0   66.19    2.23 
   3   5   0   64.98    2.10 
  -3   5   0   63.01    2.08 
   3   5   0   63.81    1.98 
   3   5   0   65.10    1.99 
   3   5   0   64.70    1.94 
  -3   5   0   68.00    2.43 
  -3   5   0   62.74    2.18 
   3   5   0   63.55    1.84 
  -3   5   0   64.63    2.18 
  -3   5   0   64.91    2.15 
  -3   5   0   65.57    2.28 
   3   5   0   64.59    1.96 
   3   5   0   67.39    1.84 
  -3   5   0   66.61    2.05 
   4  -5   0   11.01    0.50 
  -4  -5   0    9.60    0.48 
   4  -5   0   10.84    0.66 
  -4  -5   0   10.14    0.46 
  -4  -5   0    9.89    0.56 
  -4  -5   0   10.62    0.54 
  -4  -5   0   10.28    0.52 
   4  -5   0    9.68    0.66 
   4  -5   0    9.76    0.63 
   4  -5   0    9.99    0.55 
   4  -5   0   10.13    0.65 
   4  -5   0    9.40    0.66 
  -4  -5   0   10.30    0.46 
  -4  -5   0    8.75    0.55 
   4  -5   0   10.51    0.53 
  -4  -5   0    9.95    0.49 
  -4  -5   0    9.86    0.44 
   4   5   0   10.24    0.50 
   4   5   0   10.69    0.60 
  -4   5   0    9.71    0.51 
   4   5   0   10.49    0.34 
  -4   5   0    8.51    0.64 
  -4   5   0    9.30    0.61 
  -4   5   0   10.89    0.66 
  -4   5   0   10.12    0.57 
   4   5   0   10.38    0.34 
   4   5   0    9.96    0.49 
  -4   5   0    9.69    0.65 
   4   5   0   10.32    0.50 
  -4   5   0   11.07    0.70 
   4   5   0    9.89    0.45 
   4   5   0   10.55    0.48 
  -4   5   0    9.34    0.63 
  -5  -5   0   67.00    2.22 
  -5  -5   0   63.53    2.06 
  -5  -5   0   64.71    2.16 
  -5  -5   0   64.94    2.12 
  -5  -5   0   64.43    2.01 
  -5  -5   0   66.25    1.94 
   5  -5   0   65.84    2.32 
   5  -5   0   69.56    2.47 
   5  -5   0   67.84    2.31 
   5  -5   0   64.14    2.31 
   5  -5   0   66.47    2.36 
   5  -5   0   63.40    2.14 
   5  -5   0   66.69    2.30 
   5  -5   0   65.74    2.08 
  -5  -5   0   64.83    1.96 
  -5  -5   0   67.53    2.07 
   5  -5   0   67.34    1.96 
  -5  -5   0   63.86    1.96 
  -5   5   0   61.89    2.29 
   5   5   0   66.95    2.00 
  -5   5   0   63.78    2.45 
   5   5   0   64.08    2.15 
  -5   5   0   66.88    2.39 
   5   5   0   65.09    1.95 
   5   5   0   65.86    2.02 
  -5   5   0   64.63    2.31 
   5   5   0   67.64    2.16 
  -5   5   0   65.63    2.32 
  -5   5   0   65.92    2.29 
  -5   5   0   66.26    2.16 
  -5   5   0   70.19    2.41 
  -5   5   0   63.33    2.03 
  -6  -5   0    8.23    0.41 
  -6  -5   0    8.51    0.47 
   6  -5   0    8.14    0.65 
  -6  -5   0    8.44    0.45 
   6  -5   0    7.99    0.54 
   6  -5   0    7.83    0.63 
   6  -5   0    8.34    0.50 
  -6  -5   0    8.41    0.63 
  -6  -5   0    8.06    0.50 
  -6  -5   0    7.95    0.44 
   6  -5   0    8.77    0.69 
   6  -5   0    8.57    0.57 
   6  -5   0    7.46    0.37 
  -6  -5   0    7.64    0.53 
   6  -5   0    8.48    0.65 
  -6  -5   0    8.69    0.47 
   6  -5   0    8.72    0.65 
  -6   5   0    7.47    0.44 
   6   5   0    8.23    0.44 
  -6   5   0    8.34    0.66 
  -6   5   0    7.70    0.71 
   6   5   0    9.24    0.57 
  -6   5   0    7.68    0.72 
  -6   5   0    7.87    0.56 
   6   5   0    8.03    0.47 
   6   5   0    9.61    0.70 
  -6   5   0    7.29    0.66 
  -6   5   0   10.45    1.05 
   6   5   0    8.63    0.48 
  -6   5   0    9.36    0.72 
  -7  -5   0   26.16    0.93 
  -7  -5   0   26.55    1.08 
   7  -5   0   28.22    1.37 
   7  -5   0   24.76    1.00 
   7  -5   0   26.62    1.28 
   7  -5   0   26.19    1.29 
  -7  -5   0   26.04    1.14 
   7  -5   0   24.47    1.42 
  -7  -5   0   25.46    0.98 
  -7  -5   0   25.81    0.98 
   7  -5   0   26.19    1.04 
  -7  -5   0   27.21    1.04 
   7  -5   0   25.41    0.82 
  -7  -5   0   25.40    1.03 
   7  -5   0   24.82    1.24 
   7  -5   0   24.86    1.05 
  -7   5   0   25.87    1.30 
  -7   5   0   23.54    1.13 
   7   5   0   25.57    1.08 
   7   5   0   26.00    1.00 
   7   5   0   27.78    1.03 
  -7   5   0   27.51    1.34 
  -7   5   0   26.15    1.37 
  -7   5   0   25.51    1.35 
  -7   5   0   25.01    1.46 
  -7   5   0   25.18    1.22 
   7   5   0   26.82    1.02 
  -7   5   0   24.93    1.27 
  -8  -5   0   23.39    0.90 
   8  -5   0   22.90    1.08 
   8  -5   0   24.26    1.35 
  -8  -5   0   24.29    1.12 
  -8  -5   0   23.83    0.97 
   8  -5   0   23.99    0.99 
  -8  -5   0   23.61    1.31 
   8  -5   0   23.12    0.98 
  -8  -5   0   24.09    1.04 
  -8  -5   0   23.79    1.04 
   8  -5   0   22.34    1.26 
  -8  -5   0   24.31    0.91 
   8  -5   0   21.57    1.22 
   8  -5   0   23.55    1.25 
  -8  -5   0   23.11    1.03 
   8   5   0   24.19    1.01 
   8   5   0   24.15    0.98 
  -8   5   0   24.26    1.29 
  -8   5   0   22.13    1.20 
   8   5   0   23.76    0.96 
  -8   5   0   24.05    1.49 
  -8   5   0   23.69    1.28 
  -8   5   0   24.32    1.31 
  -8   5   0   25.58    1.38 
  -8   5   0   21.86    1.25 
  -9  -5   0   12.47    0.70 
  -9  -5   0   13.29    0.78 
  -9  -5   0   11.68    0.56 
   9  -5   0   11.94    0.94 
   9  -5   0   13.09    0.92 
   9  -5   0   12.91    0.68 
   9  -5   0   14.17    0.97 
  -9  -5   0   12.02    0.73 
   9  -5   0   11.75    0.63 
   9  -5   0   12.74    0.71 
  -9  -5   0   12.67    0.80 
  -9  -5   0   14.00    1.04 
  -9  -5   0   11.50    0.77 
  -9  -5   0   12.39    0.64 
  -9   5   0   11.65    0.85 
   9   5   0   12.54    0.66 
  -9   5   0   13.49    0.99 
  -9   5   0   13.03    1.15 
  -9   5   0   11.41    0.97 
  -9   5   0   10.98    1.02 
   9   5   0   12.58    0.68 
  -9   5   0   11.68    0.89 
  -9   5   0   12.02    0.97 
  -9   5   0   14.32    1.00 
   9   5   0   13.21    0.73 
   9   5   0   13.66    0.71 
 -10  -5   0   37.14    1.47 
 -10  -5   0   39.24    1.98 
 -10  -5   0   36.97    1.60 
  10  -5   0   36.64    1.82 
 -10  -5   0   37.04    1.19 
 -10  -5   0   37.83    1.55 
 -10  -5   0   37.04    1.43 
  10  -5   0   36.50    1.77 
  10  -5   0   38.33    1.38 
  10  -5   0   37.65    1.32 
  10  -5   0   37.52    1.49 
 -10  -5   0   39.03    1.65 
 -10   5   0   37.72    1.83 
  10   5   0   38.07    1.52 
  10   5   0   38.94    1.44 
 -10   5   0   40.57    1.90 
 -10   5   0   35.65    1.77 
 -10   5   0   40.28    1.92 
 -10   5   0   41.90    2.00 
  10   5   0   38.21    1.38 
 -10   5   0   38.05    2.17 
 -11  -5   0    3.12    0.45 
 -11  -5   0    3.89    0.58 
  11  -5   0    3.69    0.52 
 -11  -5   0    4.10    0.54 
 -11  -5   0    4.46    0.82 
  11  -5   0    4.48    0.81 
 -11  -5   0    3.42    0.50 
  11  -5   0    3.98    0.39 
 -11  -5   0    3.99    0.58 
  11   5   0    3.27    0.52 
 -11   5   0    3.43    0.83 
 -11   5   0    3.79    0.72 
 -11   5   0    4.68    0.81 
 -11   5   0    3.59    0.66 
 -11   5   0    4.19    0.82 
 -11   5   0    3.29    0.64 
  11   5   0    3.52    0.40 
  12  -5   0    1.10    0.47 
 -12  -5   0    2.34    0.50 
 -12  -5   0    1.32    0.45 
 -12  -5   0    1.91    0.45 
 -12  -5   0    1.11    0.57 
 -12  -5   0    2.32    0.46 
 -12   5   0    1.31    0.57 
 -12   5   0    1.74    0.55 
  12   5   0    2.23    0.38 
 -12   5   0    1.75    0.61 
 -12   5   0    1.36    0.63 
  12   5   0    1.80    0.33 
 -12   5   0    2.30    0.63 
 -13  -5   0    0.55    0.39 
  13  -5   0   -0.02    0.40 
 -13  -5   0    0.02    0.43 
 -13  -5   0    0.66    0.41 
  13  -5   0    0.67    0.53 
 -13  -5   0    0.09    0.37 
 -13  -5   0    0.60    0.53 
 -13   5   0   -0.28    0.60 
 -13   5   0   -0.63    0.59 
  13   5   0    0.20    0.28 
  13   5   0   -0.19    0.28 
 -13   5   0   -0.26    0.47 
 -14  -5   0   -0.19    0.63 
  14  -5   0    0.10    0.46 
 -14  -5   0   -0.71    0.59 
 -14  -5   0   -0.25    0.44 
 -14  -5   0    0.35    0.48 
  14   5   0    0.18    0.31 
  14   5   0    0.21    0.34 
 -14   5   0   -1.19    0.73 
 -14   5   0    0.86    0.78 
   0  -6   0   61.50    2.13 
   0  -6   0   65.48    2.09 
   0  -6   0   70.05    2.18 
   0  -6   0   70.28    2.21 
   0  -6   0   69.62    2.17 
   0  -6   0   65.46    2.22 
   0  -6   0   69.62    2.19 
   0  -6   0   71.78    2.07 
   0  -6   0   71.38    2.19 
   0  -6   0   70.72    2.30 
   0   6   0   69.16    2.02 
   0   6   0   66.46    2.20 
   0   6   0   70.56    2.24 
   0   6   0   68.79    2.12 
   0   6   0   67.17    2.06 
   0   6   0   65.27    2.17 
   0   6   0   68.96    2.18 
   0   6   0   67.83    2.24 
   0   6   0   68.40    2.21 
   1  -6   0   38.98    1.47 
  -1  -6   0   41.41    1.42 
   1  -6   0   41.00    1.45 
  -1  -6   0   42.47    1.42 
  -1  -6   0   42.99    1.40 
  -1  -6   0   38.67    1.37 
  -1  -6   0   40.68    1.30 
  -1  -6   0   41.68    1.28 
   1  -6   0   37.22    1.38 
   1  -6   0   39.49    1.53 
   1  -6   0   40.78    1.46 
  -1  -6   0   37.63    1.28 
   1  -6   0   39.15    1.45 
  -1  -6   0   39.35    1.41 
  -1  -6   0   40.03    1.39 
   1  -6   0   38.95    1.38 
  -1  -6   0   42.79    1.52 
  -1  -6   0   40.40    1.44 
   1  -6   0   40.53    1.34 
   1  -6   0   39.35    1.50 
   1   6   0   41.24    1.41 
   1   6   0   39.23    1.37 
  -1   6   0   37.60    1.44 
   1   6   0   39.83    1.41 
  -1   6   0   38.88    1.51 
  -1   6   0   41.10    1.37 
   1   6   0   42.11    1.24 
  -1   6   0   40.20    1.46 
  -1   6   0   41.76    1.50 
   1   6   0   39.70    1.54 
   1   6   0   38.38    1.46 
  -1   6   0   39.14    1.34 
  -1   6   0   38.67    1.45 
  -1   6   0   38.66    1.41 
  -1   6   0   38.94    1.47 
   1   6   0   40.92    1.31 
   1   6   0   38.12    1.28 
  -1   6   0   38.87    1.46 
   1   6   0   41.11    1.35 
  -2  -6   0   19.61    0.72 
  -2  -6   0   18.30    0.67 
  -2  -6   0   19.35    0.82 
   2  -6   0   18.89    0.79 
  -2  -6   0   19.49    0.79 
  -2  -6   0   18.85    0.72 
   2  -6   0   19.03    0.91 
   2  -6   0   21.17    1.23 
   2  -6   0   19.35    0.91 
  -2  -6   0   19.29    0.81 
   2  -6   0   20.35    0.83 
  -2  -6   0   20.79    0.86 
   2  -6   0   17.64    0.90 
  -2  -6   0   19.87    0.85 
   2  -6   0   19.17    0.95 
  -2  -6   0   19.49    0.78 
   2   6   0   19.62    0.82 
   2   6   0   18.65    0.79 
  -2   6   0   20.64    0.91 
   2   6   0   17.76    0.70 
   2   6   0   18.63    0.88 
  -2   6   0   18.51    0.90 
  -2   6   0   19.45    0.93 
   2   6   0   21.11    0.75 
  -2   6   0   19.98    0.88 
  -2   6   0   19.86    0.98 
  -2   6   0   20.12    0.95 
  -2   6   0   17.97    0.90 
  -2   6   0   19.44    0.88 
   2   6   0   18.64    0.81 
   2   6   0   19.93    0.71 
  -2   6   0   19.62    0.94 
   2   6   0   18.90    0.78 
   2   6   0   19.81    0.71 
  -3  -6   0   81.69    2.38 
  -3  -6   0   80.83    2.49 
   3  -6   0   80.90    2.65 
   3  -6   0   81.76    2.44 
   3  -6   0   78.99    2.53 
  -3  -6   0   76.89    2.53 
  -3  -6   0   81.08    2.33 
  -3  -6   0   78.34    2.36 
   3  -6   0   79.09    2.43 
   3  -6   0   77.94    2.56 
  -3  -6   0   79.00    2.43 
   3  -6   0   80.83    2.65 
  -3  -6   0   77.34    2.46 
   3  -6   0   76.22    2.68 
  -3  -6   0   79.35    2.38 
   3  -6   0   81.04    2.63 
   3  -6   0   79.29    2.67 
  -3  -6   0   78.86    2.42 
  -3   6   0   80.82    2.51 
  -3   6   0   81.45    2.64 
   3   6   0   82.37    2.25 
   3   6   0   80.47    2.19 
  -3   6   0   78.18    2.47 
   3   6   0   80.93    2.38 
   3   6   0   79.72    2.43 
  -3   6   0   79.95    2.68 
   3   6   0   78.97    2.26 
  -3   6   0   83.26    2.66 
   3   6   0   77.93    2.56 
  -3   6   0   79.86    2.65 
   3   6   0   80.39    2.37 
  -3   6   0   77.82    2.72 
   3   6   0   80.41    2.40 
  -3   6   0   79.73    2.59 
  -3   6   0   78.08    2.66 
   4  -6   0    0.56    0.21 
  -4  -6   0    0.23    0.12 
  -4  -6   0    0.55    0.13 
  -4  -6   0    0.26    0.13 
  -4  -6   0    0.88    0.19 
  -4  -6   0    0.30    0.11 
  -4  -6   0    0.28    0.12 
   4  -6   0    0.16    0.18 
   4  -6   0    0.13    0.15 
   4  -6   0    0.44    0.22 
  -4  -6   0    0.54    0.14 
   4  -6   0    0.64    0.17 
   4  -6   0    0.28    0.10 
  -4  -6   0    0.67    0.14 
   4  -6   0    0.24    0.11 
   4  -6   0    0.31    0.13 
   4  -6   0    0.41    0.16 
  -4   6   0    0.70    0.21 
   4   6   0    0.69    0.14 
  -4   6   0    0.09    0.11 
  -4   6   0    0.42    0.22 
   4   6   0    0.31    0.13 
   4   6   0    0.37    0.08 
  -4   6   0    0.43    0.15 
  -4   6   0    0.40    0.21 
   4   6   0    0.48    0.15 
  -4   6   0    0.15    0.14 
   4   6   0    0.41    0.11 
  -4   6   0    0.17    0.15 
  -4   6   0    0.31    0.16 
  -4   6   0    0.86    0.24 
  -5  -6   0    5.81    0.46 
   5  -6   0    5.70    0.44 
  -5  -6   0    5.81    0.36 
   5  -6   0    5.61    0.42 
  -5  -6   0    5.38    0.36 
   5  -6   0    5.88    0.65 
   5  -6   0    5.83    0.53 
  -5  -6   0    5.50    0.46 
   5  -6   0    6.39    0.51 
   5  -6   0    6.01    0.37 
  -5  -6   0    6.04    0.43 
   5  -6   0    5.84    0.55 
   5  -6   0    5.08    0.53 
  -5  -6   0    5.82    0.38 
  -5  -6   0    6.05    0.43 
   5  -6   0    5.79    0.57 
  -5  -6   0    5.45    0.34 
  -5   6   0    6.19    0.44 
  -5   6   0    5.83    0.54 
  -5   6   0    5.06    0.53 
   5   6   0    5.87    0.37 
   5   6   0    5.48    0.48 
  -5   6   0    5.51    0.47 
   5   6   0    5.34    0.39 
  -5   6   0    5.14    0.55 
   5   6   0    5.76    0.39 
  -5   6   0    5.41    0.53 
  -5   6   0    5.47    0.56 
   5   6   0    6.05    0.35 
  -5   6   0    5.61    0.60 
   6  -6   0   27.28    1.34 
  -6  -6   0   26.20    1.02 
   6  -6   0   24.46    1.08 
  -6  -6   0   29.20    1.02 
   6  -6   0   26.70    1.09 
   6  -6   0   28.78    1.35 
   6  -6   0   27.08    1.17 
  -6  -6   0   26.82    0.97 
   6  -6   0   25.29    1.34 
  -6  -6   0   26.63    1.06 
  -6  -6   0   26.51    1.10 
   6  -6   0   27.82    1.35 
   6  -6   0   27.90    1.32 
  -6  -6   0   30.23    1.11 
  -6  -6   0   27.89    1.24 
   6  -6   0   29.01    1.00 
  -6  -6   0   28.19    1.20 
   6   6   0   27.60    1.05 
   6   6   0   26.86    1.05 
  -6   6   0   28.49    1.21 
   6   6   0   27.93    1.07 
  -6   6   0   27.82    1.07 
  -6   6   0   28.82    1.34 
  -6   6   0   29.87    1.43 
  -6   6   0   29.02    1.37 
  -6   6   0   26.85    1.33 
   6   6   0   26.22    1.18 
   6   6   0   29.05    1.05 
   6   6   0   27.04    1.08 
  -6   6   0   27.21    1.40 
  -6   6   0   26.22    1.46 
  -7  -6   0   12.64    0.64 
   7  -6   0   12.85    0.69 
   7  -6   0   14.33    0.92 
  -7  -6   0   13.60    0.87 
   7  -6   0   13.16    0.91 
   7  -6   0   13.72    1.33 
  -7  -6   0   12.31    0.65 
  -7  -6   0   11.48    0.73 
   7  -6   0   12.24    0.66 
  -7  -6   0   12.75    0.58 
  -7  -6   0   12.31    0.63 
   7  -6   0   12.39    0.53 
  -7  -6   0   12.94    0.66 
   7  -6   0   12.30    0.86 
   7  -6   0   12.82    0.73 
  -7  -6   0   11.57    0.68 
  -7   6   0   13.72    1.07 
  -7   6   0   12.74    0.89 
  -7   6   0   11.81    0.89 
  -7   6   0   13.76    0.97 
  -7   6   0   11.71    0.77 
   7   6   0   13.00    0.65 
   7   6   0   13.73    0.64 
   7   6   0   13.16    0.66 
  -7   6   0   14.29    0.94 
   7   6   0   14.82    0.80 
  -7   6   0   12.96    0.98 
  -8  -6   0    9.23    0.61 
   8  -6   0    9.83    0.60 
  -8  -6   0   10.05    0.58 
  -8  -6   0    9.79    0.63 
  -8  -6   0    9.33    0.60 
   8  -6   0    7.97    0.80 
   8  -6   0    9.61    0.63 
   8  -6   0    9.99    0.83 
  -8  -6   0    8.49    0.76 
  -8  -6   0   10.20    0.70 
  -8  -6   0   10.02    0.52 
  -8  -6   0   10.46    0.57 
   8  -6   0    9.06    0.59 
   8  -6   0   10.03    0.40 
   8  -6   0   10.27    0.85 
   8  -6   0    9.54    0.80 
   8   6   0    9.61    0.58 
  -8   6   0    8.89    0.90 
   8   6   0    9.62    0.58 
  -8   6   0    9.22    0.82 
   8   6   0    9.26    0.68 
  -8   6   0    8.72    0.92 
  -8   6   0   10.45    0.86 
  -8   6   0   10.45    0.77 
  -8   6   0    8.72    0.79 
  -8   6   0    8.27    0.81 
   8   6   0    9.73    0.67 
   8   6   0    8.95    0.55 
   9  -6   0  106.80    3.23 
   9  -6   0  108.19    3.27 
   9  -6   0  108.49    3.72 
  -9  -6   0  104.18    3.35 
  -9  -6   0  104.71    3.25 
  -9  -6   0  107.07    3.47 
  -9  -6   0  103.73    3.36 
   9  -6   0  111.93    3.81 
  -9  -6   0  101.96    3.14 
  -9  -6   0  101.63    3.29 
  -9  -6   0  106.80    3.25 
  -9  -6   0  110.36    3.78 
   9  -6   0  103.74    3.25 
  -9  -6   0  110.89    3.85 
   9   6   0  105.50    3.18 
  -9   6   0  101.44    3.72 
   9   6   0  110.98    3.31 
   9   6   0  106.31    3.21 
  -9   6   0  108.79    4.16 
  -9   6   0  108.02    3.88 
  -9   6   0  105.93    3.77 
  -9   6   0  108.83    3.78 
   9   6   0  105.36    3.24 
 -10  -6   0   16.50    0.95 
 -10  -6   0   17.59    0.92 
  10  -6   0   17.19    0.83 
  10  -6   0   17.48    1.19 
  10  -6   0   18.27    0.92 
  10  -6   0   17.29    0.85 
 -10  -6   0   17.31    0.72 
  10  -6   0   18.84    1.26 
 -10  -6   0   16.55    0.83 
 -10  -6   0   16.89    1.27 
 -10  -6   0   18.23    1.05 
 -10  -6   0   17.66    0.98 
 -10   6   0   17.34    1.25 
  10   6   0   15.49    0.83 
  10   6   0   16.13    0.88 
 -10   6   0   18.78    1.50 
  10   6   0   16.71    0.82 
 -10   6   0   17.81    1.29 
 -10   6   0   17.72    1.25 
  10   6   0   15.65    0.82 
 -10   6   0   18.43    1.31 
 -11  -6   0    1.88    0.35 
 -11  -6   0    2.22    0.56 
 -11  -6   0    1.36    0.38 
  11  -6   0    1.83    0.41 
 -11  -6   0    2.45    0.44 
  11  -6   0    2.08    0.33 
  11  -6   0    1.08    0.44 
 -11  -6   0    1.81    0.41 
 -11  -6   0    2.05    0.44 
 -11   6   0    2.12    0.59 
 -11   6   0    0.95    0.57 
 -11   6   0    2.12    0.53 
 -11   6   0    2.06    0.59 
  11   6   0    2.26    0.33 
  11   6   0    1.76    0.36 
 -11   6   0    1.89    0.58 
  11   6   0    2.23    0.36 
 -12  -6   0    1.57    0.59 
  12  -6   0    2.08    0.57 
 -12  -6   0    1.44    0.41 
 -12  -6   0    0.52    0.34 
  12  -6   0    0.09    0.67 
 -12  -6   0    1.57    0.41 
  12   6   0    1.26    0.32 
 -12   6   0    1.10    0.64 
 -12   6   0    0.65    0.60 
 -12   6   0    0.88    0.55 
  12   6   0    1.45    0.39 
 -12   6   0    1.15    0.54 
  13  -6   0   10.95    1.12 
 -13  -6   0    7.45    1.19 
 -13  -6   0   12.02    1.05 
 -13  -6   0    9.48    0.90 
 -13  -6   0    9.23    0.94 
  13   6   0   10.78    0.71 
 -13   6   0   10.76    1.53 
  13   6   0    9.94    0.74 
 -13   6   0    9.61    1.30 
 -13   6   0    9.63    1.29 
 -14  -6   0   -1.11    0.62 
 -14  -6   0   -0.01    0.48 
 -14  -6   0    0.69    0.47 
 -14  -6   0    0.63    0.60 
 -14   6   0    0.70    0.91 
   0  -7   0    0.20    0.16 
   0  -7   0    0.43    0.16 
   0  -7   0    0.00    0.11 
   0  -7   0    0.21    0.10 
   0  -7   0    0.65    0.18 
   0  -7   0    0.03    0.08 
   0  -7   0    0.10    0.10 
   0  -7   0    0.15    0.10 
   0  -7   0    0.30    0.12 
   0  -7   0    0.05    0.10 
   0   7   0    0.12    0.11 
   0   7   0    0.13    0.11 
   0   7   0   -0.04    0.08 
   0   7   0    0.03    0.12 
   0   7   0    0.28    0.14 
   0   7   0    0.14    0.12 
   0   7   0    0.03    0.10 
   0   7   0    0.04    0.09 
   0   7   0    0.04    0.06 
   0   7   0    0.19    0.11 
  -1  -7   0  260.46    7.24 
   1  -7   0  263.27    7.45 
   1  -7   0  260.96    7.35 
  -1  -7   0  254.53    7.08 
  -1  -7   0  257.29    7.37 
   1  -7   0  259.48    7.22 
  -1  -7   0  249.65    7.06 
  -1  -7   0  275.80    7.43 
   1  -7   0  264.64    7.14 
  -1  -7   0  259.54    7.05 
   1  -7   0  270.29    7.33 
  -1  -7   0  253.79    7.43 
  -1  -7   0  259.31    7.23 
   1  -7   0  254.09    7.28 
  -1  -7   0  256.98    7.20 
   1  -7   0  267.44    7.32 
  -1  -7   0  257.28    7.30 
   1  -7   0  258.30    7.39 
  -1  -7   0  268.61    7.25 
  -1   7   0  260.63    7.32 
  -1   7   0  257.09    7.31 
   1   7   0  259.75    7.20 
   1   7   0  254.97    7.16 
   1   7   0  264.86    6.99 
  -1   7   0  252.07    7.14 
  -1   7   0  272.40    7.38 
  -1   7   0  265.98    7.31 
  -1   7   0  256.79    7.25 
   1   7   0  253.53    7.07 
   1   7   0  255.87    7.23 
  -1   7   0  255.12    7.29 
   1   7   0  259.87    7.27 
  -1   7   0  268.18    7.42 
   1   7   0  262.99    7.11 
   1   7   0  256.45    7.34 
   1   7   0  253.73    7.24 
  -1   7   0  264.42    7.36 
  -1   7   0  251.11    7.32 
  -2  -7   0   30.73    1.13 
   2  -7   0   30.86    1.13 
  -2  -7   0   28.67    1.27 
   2  -7   0   29.38    1.16 
  -2  -7   0   29.82    1.14 
   2  -7   0   29.91    1.27 
  -2  -7   0   29.47    1.03 
   2  -7   0   29.39    1.34 
  -2  -7   0   30.92    1.19 
  -2  -7   0   30.30    1.16 
   2  -7   0   30.98    1.30 
  -2  -7   0   30.21    1.06 
   2  -7   0   28.67    1.23 
   2  -7   0   30.03    1.33 
  -2  -7   0   30.48    1.21 
  -2   7   0   29.73    1.26 
  -2   7   0   31.03    1.32 
  -2   7   0   28.50    1.28 
  -2   7   0   31.44    1.25 
   2   7   0   29.51    1.15 
  -2   7   0   28.90    1.23 
  -2   7   0   30.25    1.35 
   2   7   0   31.01    1.04 
   2   7   0   28.38    1.16 
  -2   7   0   29.22    1.24 
  -2   7   0   30.61    1.30 
   2   7   0   29.74    1.03 
   2   7   0   31.22    1.28 
   2   7   0   30.22    1.13 
  -2   7   0   29.14    1.14 
   2   7   0   29.18    1.02 
  -2   7   0   29.20    1.19 
  -2   7   0   29.34    1.28 
   2   7   0   29.53    1.05 
   2   7   0   29.86    1.18 
   3  -7   0    6.57    0.58 
  -3  -7   0    6.09    0.44 
  -3  -7   0    5.92    0.36 
  -3  -7   0    4.91    0.41 
  -3  -7   0    5.77    0.40 
   3  -7   0    6.50    0.54 
   3  -7   0    6.22    0.42 
   3  -7   0    5.22    0.49 
  -3  -7   0    5.62    0.46 
  -3  -7   0    5.20    0.42 
   3  -7   0    5.77    0.52 
  -3  -7   0    6.04    0.41 
  -3  -7   0    6.10    0.36 
  -3  -7   0    6.14    0.40 
   3  -7   0    6.20    0.56 
   3  -7   0    5.90    0.50 
   3  -7   0    5.92    0.42 
   3   7   0    5.80    0.43 
  -3   7   0    5.54    0.49 
  -3   7   0    5.44    0.49 
   3   7   0    6.17    0.31 
   3   7   0    5.87    0.38 
  -3   7   0    5.06    0.51 
   3   7   0    5.33    0.28 
   3   7   0    5.26    0.47 
   3   7   0    6.00    0.41 
   3   7   0    5.36    0.41 
  -3   7   0    5.63    0.43 
  -3   7   0    6.38    0.57 
  -3   7   0    6.11    0.52 
  -3   7   0    5.91    0.54 
  -3   7   0    5.92    0.54 
   3   7   0    5.97    0.33 
  -4  -7   0    1.99    0.28 
   4  -7   0    1.93    0.37 
  -4  -7   0    1.77    0.23 
   4  -7   0    2.04    0.25 
   4  -7   0    1.96    0.39 
  -4  -7   0    2.14    0.25 
  -4  -7   0    2.23    0.24 
   4  -7   0    2.87    0.45 
   4  -7   0    1.60    0.31 
  -4  -7   0    1.49    0.25 
   4  -7   0    2.17    0.39 
   4  -7   0    2.38    0.37 
   4  -7   0    2.12    0.35 
  -4  -7   0    1.49    0.27 
  -4  -7   0    2.77    0.38 
   4   7   0    2.25    0.31 
  -4   7   0    2.04    0.42 
  -4   7   0    2.79    0.41 
  -4   7   0    1.61    0.28 
  -4   7   0    2.04    0.41 
   4   7   0    1.93    0.22 
  -4   7   0    2.10    0.43 
  -4   7   0    1.69    0.29 
   4   7   0    2.09    0.29 
  -4   7   0    1.41    0.29 
   4   7   0    2.00    0.23 
   4   7   0    2.47    0.38 
   4   7   0    1.78    0.15 
  -4   7   0    1.69    0.34 
  -4   7   0    2.43    0.43 
   4   7   0    1.90    0.16 
  -5  -7   0   93.75    2.92 
   5  -7   0   93.73    3.04 
   5  -7   0   96.22    2.91 
   5  -7   0   91.32    2.94 
   5  -7   0   94.48    3.23 
   5  -7   0   92.47    3.15 
   5  -7   0   89.71    3.22 
  -5  -7   0   94.23    3.02 
   5  -7   0   97.64    2.83 
   5  -7   0   93.81    3.19 
  -5  -7   0   90.04    2.80 
  -5  -7   0   95.03    2.93 
  -5  -7   0   92.17    2.74 
   5  -7   0   90.46    3.15 
  -5  -7   0   91.51    2.94 
  -5  -7   0   93.41    2.77 
   5   7   0   91.79    2.75 
   5   7   0   94.93    3.06 
   5   7   0   95.55    2.87 
  -5   7   0   91.95    2.93 
  -5   7   0   91.14    3.13 
  -5   7   0   87.94    3.15 
  -5   7   0   94.90    3.27 
  -5   7   0   95.44    3.00 
   5   7   0   95.19    2.79 
  -5   7   0   97.46    3.28 
  -5   7   0   95.95    3.37 
  -5   7   0   95.34    3.22 
  -5   7   0   94.53    3.19 
  -6  -7   0   83.04    2.66 
   6  -7   0   81.67    2.64 
  -6  -7   0   82.36    2.55 
  -6  -7   0   84.85    2.64 
   6  -7   0   82.77    2.93 
   6  -7   0   79.16    2.98 
  -6  -7   0   84.70    2.75 
   6  -7   0   82.85    2.76 
   6  -7   0   84.87    2.52 
  -6  -7   0   82.37    2.56 
  -6  -7   0   85.38    2.50 
   6  -7   0   83.50    2.95 
   6  -7   0   81.42    2.97 
   6  -7   0   81.84    2.64 
   6  -7   0   84.71    2.98 
  -6  -7   0   82.96    2.76 
  -6  -7   0   85.95    2.49 
  -6   7   0   82.70    2.93 
  -6   7   0   83.36    3.17 
   6   7   0   81.18    2.78 
   6   7   0   83.81    2.60 
   6   7   0   83.78    2.52 
  -6   7   0   79.42    2.62 
  -6   7   0   80.91    2.94 
  -6   7   0   79.46    2.94 
  -6   7   0   83.67    2.76 
   6   7   0   82.84    2.58 
  -6   7   0   82.94    3.04 
   6   7   0   83.10    2.48 
  -6   7   0   79.96    3.04 
   7  -7   0   51.78    2.21 
   7  -7   0   51.61    2.18 
  -7  -7   0   53.40    1.98 
   7  -7   0   54.92    1.88 
  -7  -7   0   53.08    1.71 
   7  -7   0   53.25    1.68 
   7  -7   0   50.20    2.40 
   7  -7   0   55.23    2.22 
   7  -7   0   55.24    2.19 
   7  -7   0   53.32    1.84 
   7  -7   0   51.56    1.94 
  -7  -7   0   53.55    1.74 
  -7  -7   0   52.47    1.79 
  -7  -7   0   50.92    2.02 
  -7  -7   0   52.39    1.83 
  -7  -7   0   50.15    1.87 
  -7  -7   0   52.43    1.78 
   7   7   0   51.78    1.78 
  -7   7   0   52.20    2.26 
   7   7   0   50.84    1.97 
  -7   7   0   55.43    2.45 
   7   7   0   53.19    1.81 
   7   7   0   50.81    1.72 
  -7   7   0   53.54    2.22 
  -7   7   0   52.98    1.82 
  -7   7   0   56.73    2.24 
  -7   7   0   50.66    1.99 
  -7   7   0   57.96    2.23 
  -7   7   0   53.11    2.31 
   8  -7   0   47.12    1.46 
   8  -7   0   47.86    2.09 
   8  -7   0   45.18    2.02 
  -8  -7   0   44.85    1.66 
  -8  -7   0   46.12    1.96 
   8  -7   0   46.75    1.67 
   8  -7   0   51.21    2.11 
  -8  -7   0   45.00    1.83 
  -8  -7   0   45.30    1.75 
   8  -7   0   48.08    1.77 
   8  -7   0   48.11    1.72 
  -8  -7   0   48.79    1.70 
  -8  -7   0   46.79    1.56 
  -8  -7   0   47.84    1.67 
   8   7   0   46.66    1.66 
  -8   7   0   47.05    2.33 
  -8   7   0   46.23    2.15 
  -8   7   0   44.27    1.88 
  -8   7   0   46.10    2.23 
   8   7   0   49.67    1.65 
  -8   7   0   44.72    2.07 
  -8   7   0   45.58    2.07 
   8   7   0   47.50    1.83 
  -8   7   0   45.98    2.06 
   8   7   0   45.53    1.62 
   8   7   0   44.39    1.80 
  -9  -7   0    4.00    0.38 
   9  -7   0    3.61    0.66 
   9  -7   0    3.55    0.46 
   9  -7   0    3.85    0.61 
   9  -7   0    3.77    0.46 
  -9  -7   0    4.39    0.49 
  -9  -7   0    3.87    0.50 
  -9  -7   0    4.75    0.47 
  -9  -7   0    3.77    0.54 
  -9  -7   0    4.18    0.38 
  -9  -7   0    4.44    0.70 
  -9  -7   0    3.52    0.47 
   9  -7   0    4.12    0.45 
   9   7   0    3.76    0.41 
  -9   7   0    3.60    0.66 
  -9   7   0    4.11    0.82 
  -9   7   0    3.55    0.65 
   9   7   0    3.58    0.40 
  -9   7   0    4.09    0.71 
  -9   7   0    4.22    0.71 
   9   7   0    3.94    0.41 
 -10  -7   0   20.96    1.10 
  10  -7   0   23.08    1.41 
 -10  -7   0   21.56    0.94 
 -10  -7   0   21.39    0.98 
 -10  -7   0   25.65    1.95 
 -10  -7   0   20.46    1.11 
  10  -7   0   21.69    1.03 
  10  -7   0   22.28    1.05 
 -10  -7   0   23.78    1.23 
  10  -7   0   23.69    1.46 
  10  -7   0   22.62    1.05 
 -10   7   0   21.72    1.43 
  10   7   0   22.59    1.06 
 -10   7   0   20.31    1.65 
 -10   7   0   25.64    1.57 
  10   7   0   23.63    1.04 
 -10   7   0   21.35    1.47 
 -10   7   0   24.36    1.70 
  11  -7   0    7.74    0.90 
 -11  -7   0    6.69    0.59 
  11  -7   0    6.04    0.55 
  11  -7   0    5.83    0.66 
 -11  -7   0    5.47    0.64 
 -11  -7   0    6.49    0.68 
  11  -7   0    4.53    0.76 
 -11  -7   0    4.78    0.79 
 -11  -7   0    5.74    0.62 
 -11  -7   0    6.38    0.43 
 -11  -7   0    6.96    0.80 
 -11   7   0    8.09    1.36 
 -11   7   0    6.47    1.04 
 -11   7   0    5.91    0.94 
 -11   7   0    7.20    1.24 
  11   7   0    5.89    0.55 
  11   7   0    6.06    0.57 
 -12  -7   0    2.70    0.50 
 -12  -7   0    3.12    0.55 
 -12  -7   0    3.20    0.55 
 -12  -7   0    3.78    0.65 
  12  -7   0    2.38    0.60 
 -12  -7   0    2.90    0.70 
 -12   7   0    1.60    0.80 
 -12   7   0    3.44    0.82 
  12   7   0    1.66    0.64 
 -12   7   0    2.28    0.71 
  12   7   0    3.58    0.46 
 -12   7   0    3.08    0.77 
 -13  -7   0    3.23    0.84 
 -13  -7   0    1.99    0.54 
 -13  -7   0    2.65    0.62 
 -13  -7   0    3.39    0.60 
  13  -7   0    2.95    0.74 
 -13   7   0    2.74    0.81 
 -13   7   0    4.12    1.08 
  13   7   0    3.11    0.44 
 -13   7   0    4.73    0.92 
 -13   7   0    4.50    1.00 
   0  -8   0  176.29    5.10 
   0  -8   0  177.07    4.93 
   0  -8   0  171.06    5.05 
   0  -8   0  168.54    5.12 
   0  -8   0  175.17    5.07 
   0  -8   0  174.70    5.19 
   0  -8   0  175.20    4.90 
   0  -8   0  176.04    5.27 
   0  -8   0  175.90    5.09 
   0   8   0  170.31    5.11 
   0   8   0  176.20    5.00 
   0   8   0  170.56    5.08 
   0   8   0  177.57    4.85 
   0   8   0  173.01    4.93 
   0   8   0  168.87    5.13 
   0   8   0  180.68    5.14 
   0   8   0  174.22    5.17 
   0   8   0  169.06    5.06 
  -1  -8   0   10.68    0.65 
   1  -8   0   11.55    0.79 
   1  -8   0   11.18    0.73 
   1  -8   0   11.40    0.71 
  -1  -8   0   12.17    0.57 
  -1  -8   0   11.44    0.58 
  -1  -8   0   11.76    0.68 
  -1  -8   0   11.04    0.66 
  -1  -8   0   11.51    0.67 
   1  -8   0   11.54    0.66 
   1  -8   0   11.90    0.61 
   1  -8   0   12.28    0.72 
  -1  -8   0   11.45    0.65 
  -1  -8   0   11.88    0.72 
  -1  -8   0   11.14    0.69 
   1  -8   0   12.16    0.73 
   1   8   0   11.27    0.57 
   1   8   0   11.35    0.68 
   1   8   0   11.68    0.64 
  -1   8   0   12.35    0.75 
   1   8   0   12.01    0.71 
  -1   8   0   11.60    0.75 
   1   8   0   11.53    0.59 
   1   8   0   11.80    0.68 
   1   8   0   10.68    0.71 
   1   8   0   11.77    0.65 
  -1   8   0   12.51    0.75 
  -1   8   0   11.61    0.61 
   1   8   0   11.93    0.51 
  -1   8   0   10.46    0.65 
  -1   8   0   11.59    0.71 
  -1   8   0   11.07    0.72 
  -1   8   0   10.63    0.71 
  -1   8   0   11.03    0.61 
  -2  -8   0  106.30    3.21 
  -2  -8   0  108.14    3.46 
   2  -8   0  110.21    3.65 
   2  -8   0  111.97    3.63 
  -2  -8   0  112.91    3.47 
   2  -8   0  114.77    3.35 
  -2  -8   0  110.10    3.58 
   2  -8   0  114.25    3.56 
   2  -8   0  110.51    3.40 
   2  -8   0  110.61    3.51 
  -2  -8   0  113.24    3.36 
   2  -8   0  112.98    3.55 
   2  -8   0  113.29    3.59 
  -2  -8   0  109.07    3.38 
  -2  -8   0  109.41    3.25 
  -2  -8   0  114.54    3.41 
  -2  -8   0  114.32    3.45 
  -2   8   0  111.28    3.59 
  -2   8   0  110.02    3.36 
   2   8   0  117.62    3.24 
  -2   8   0  106.05    3.49 
   2   8   0  106.61    3.53 
  -2   8   0  112.81    3.59 
   2   8   0  106.64    3.40 
  -2   8   0  112.37    3.55 
   2   8   0  111.67    3.39 
  -2   8   0  114.30    3.43 
   2   8   0  109.92    3.21 
  -2   8   0  111.70    3.59 
  -2   8   0  113.12    3.66 
  -2   8   0  110.10    3.49 
   2   8   0  115.65    3.28 
   2   8   0  110.70    3.35 
   2   8   0  112.34    3.20 
  -2   8   0  110.44    3.58 
   3  -8   0   23.04    0.99 
  -3  -8   0   24.65    0.92 
  -3  -8   0   22.70    1.05 
  -3  -8   0   23.04    1.02 
  -3  -8   0   24.49    1.07 
   3  -8   0   21.07    1.09 
   3  -8   0   22.55    1.00 
   3  -8   0   23.95    1.22 
  -3  -8   0   24.28    0.98 
  -3  -8   0   22.64    1.08 
   3  -8   0   22.59    1.18 
  -3  -8   0   21.53    0.98 
   3  -8   0   21.50    1.19 
  -3  -8   0   22.78    0.89 
  -3   8   0   22.80    1.09 
  -3   8   0   23.28    1.13 
  -3   8   0   23.16    1.18 
  -3   8   0   22.09    1.10 
   3   8   0   21.83    0.94 
  -3   8   0   23.45    1.21 
  -3   8   0   22.81    1.03 
   3   8   0   22.38    1.01 
  -3   8   0   24.83    1.27 
  -3   8   0   23.24    1.14 
  -3   8   0   23.23    1.15 
  -3   8   0   24.12    1.21 
   3   8   0   23.33    0.85 
   3   8   0   22.80    1.02 
   3   8   0   23.99    0.83 
   3   8   0   24.26    1.00 
  -3   8   0   22.55    1.18 
   3   8   0   21.58    1.11 
   4  -8   0   33.79    1.51 
   4  -8   0   31.81    1.28 
  -4  -8   0   32.33    1.25 
  -4  -8   0   32.23    1.39 
   4  -8   0   34.00    1.45 
  -4  -8   0   33.25    1.24 
  -4  -8   0   32.89    1.37 
  -4  -8   0   33.77    1.21 
   4  -8   0   33.13    1.50 
   4  -8   0   33.05    1.39 
  -4  -8   0   31.82    1.32 
   4  -8   0   30.50    1.53 
  -4  -8   0   34.42    1.28 
   4  -8   0   33.82    1.28 
  -4  -8   0   33.70    1.19 
   4  -8   0   32.89    1.51 
   4  -8   0   31.78    1.53 
  -4   8   0   32.13    1.45 
   4   8   0   32.19    1.28 
   4   8   0   34.31    1.04 
   4   8   0   32.82    1.44 
   4   8   0   32.46    1.20 
   4   8   0   32.83    1.31 
  -4   8   0   32.10    1.59 
  -4   8   0   33.68    1.36 
   4   8   0   31.67    1.22 
  -4   8   0   30.99    1.48 
  -4   8   0   33.16    1.50 
  -4   8   0   35.49    1.58 
   4   8   0   33.06    1.06 
  -4   8   0   32.08    1.48 
  -4   8   0   30.39    1.52 
  -4   8   0   33.49    1.38 
   5  -8   0   42.08    1.93 
  -5  -8   0   46.20    1.60 
   5  -8   0   48.08    1.61 
  -5  -8   0   43.92    1.75 
   5  -8   0   42.46    1.92 
  -5  -8   0   43.39    1.58 
   5  -8   0   46.38    1.92 
  -5  -8   0   46.65    1.70 
   5  -8   0   42.34    1.76 
   5  -8   0   46.30    1.93 
  -5  -8   0   45.77    1.54 
   5  -8   0   48.28    1.94 
   5  -8   0   46.00    1.66 
   5  -8   0   44.07    1.71 
  -5  -8   0   46.63    1.89 
  -5  -8   0   44.88    1.51 
  -5   8   0   41.76    1.88 
   5   8   0   42.91    1.79 
  -5   8   0   44.57    1.71 
   5   8   0   44.73    1.51 
  -5   8   0   45.82    1.74 
   5   8   0   46.10    1.55 
  -5   8   0   43.41    1.92 
  -5   8   0   41.50    1.83 
   5   8   0   46.72    1.63 
  -5   8   0   46.27    1.98 
  -5   8   0   44.64    1.98 
  -5   8   0   45.03    1.90 
  -5   8   0   44.01    2.03 
  -5   8   0   45.32    1.94 
   6  -8   0  116.86    3.43 
  -6  -8   0  116.74    3.59 
  -6  -8   0  114.40    3.46 
   6  -8   0  110.91    3.97 
   6  -8   0  113.24    3.87 
   6  -8   0  121.28    3.57 
  -6  -8   0  115.03    3.68 
  -6  -8   0  116.39    3.37 
  -6  -8   0  114.14    3.37 
  -6  -8   0  115.77    3.46 
   6  -8   0  113.44    3.69 
   6  -8   0  115.08    3.58 
   6  -8   0  127.93    4.03 
   6  -8   0  111.83    3.88 
  -6  -8   0  121.06    3.57 
  -6  -8   0  114.61    3.57 
  -6   8   0  109.64    3.55 
  -6   8   0  112.72    3.95 
  -6   8   0  108.98    4.07 
  -6   8   0  117.52    3.92 
   6   8   0  117.65    3.52 
   6   8   0  116.25    3.40 
   6   8   0  115.70    3.75 
  -6   8   0  116.95    4.03 
   6   8   0  111.00    3.34 
  -6   8   0  108.63    4.04 
  -6   8   0  116.80    3.88 
   6   8   0  117.00    3.49 
  -6   8   0  107.77    3.86 
   7  -8   0  115.80    3.95 
  -7  -8   0  109.87    3.55 
  -7  -8   0  114.17    3.66 
  -7  -8   0  115.39    3.44 
   7  -8   0  118.69    3.92 
  -7  -8   0  111.21    3.33 
   7  -8   0  117.91    3.66 
  -7  -8   0  113.18    3.45 
   7  -8   0  111.74    3.49 
  -7  -8   0  111.01    3.34 
  -7  -8   0  115.68    3.65 
   7  -8   0  110.12    3.50 
   7  -8   0  110.02    3.88 
  -7  -8   0  123.53    3.55 
   7  -8   0  112.48    3.34 
  -7   8   0  119.20    3.97 
  -7   8   0  111.84    4.17 
   7   8   0  111.23    3.70 
  -7   8   0  111.39    3.94 
   7   8   0  109.02    3.41 
  -7   8   0  114.99    4.09 
  -7   8   0  106.67    3.48 
   7   8   0  112.74    3.47 
  -7   8   0  113.43    3.90 
   7   8   0  113.10    3.33 
  -7   8   0  111.93    4.00 
   7   8   0  114.08    3.61 
  -7   8   0  115.79    3.71 
   8  -8   0   29.32    1.05 
  -8  -8   0   27.50    1.15 
   8  -8   0   27.33    1.22 
   8  -8   0   27.81    1.52 
   8  -8   0   29.32    1.22 
  -8  -8   0   29.45    1.23 
   8  -8   0   29.21    1.34 
  -8  -8   0   27.53    1.17 
  -8  -8   0   29.21    1.37 
  -8  -8   0   27.89    1.28 
  -8  -8   0   27.73    1.21 
  -8  -8   0   28.67    1.42 
   8  -8   0   29.38    1.59 
   8  -8   0   25.39    1.50 
  -8   8   0   27.94    1.62 
  -8   8   0   28.60    1.79 
  -8   8   0   27.73    1.56 
   8   8   0   28.49    1.39 
   8   8   0   28.22    1.16 
  -8   8   0   27.48    1.54 
  -8   8   0   27.51    1.57 
   8   8   0   30.32    1.15 
   8   8   0   28.39    1.20 
  -9  -8   0   78.76    2.58 
   9  -8   0   73.53    2.21 
  -9  -8   0   79.07    2.57 
   9  -8   0   73.28    2.61 
  -9  -8   0   72.37    2.62 
  -9  -8   0   79.58    2.53 
   9  -8   0   74.06    3.03 
   9  -8   0   75.56    2.57 
   9  -8   0   75.02    2.99 
  -9  -8   0   77.38    2.76 
  -9  -8   0   75.43    2.89 
   9  -8   0   77.16    2.51 
  -9  -8   0   75.96    2.41 
   9   8   0   78.32    2.50 
  -9   8   0   79.88    3.19 
  -9   8   0   74.62    3.04 
  -9   8   0   81.00    3.48 
   9   8   0   80.41    2.55 
  -9   8   0   81.81    3.12 
  -9   8   0   72.83    3.03 
   9   8   0   67.74    2.58 
 -10  -8   0    1.47    0.33 
 -10  -8   0    1.25    0.28 
  10  -8   0    2.40    0.63 
  10  -8   0   -0.05    0.46 
 -10  -8   0    1.11    0.36 
  10  -8   0    2.00    0.49 
  10  -8   0    1.21    0.67 
 -10  -8   0    2.11    0.40 
  10  -8   0    1.40    0.44 
 -10  -8   0    1.60    0.53 
 -10  -8   0    2.30    0.45 
 -10  -8   0    1.31    0.28 
  10  -8   0    1.99    0.36 
 -10   8   0    1.31    0.48 
 -10   8   0    1.45    0.54 
 -10   8   0    1.55    0.55 
 -10   8   0    1.72    0.62 
  10   8   0    1.70    0.43 
 -10   8   0    1.06    0.47 
  10   8   0    1.49    0.30 
 -11  -8   0   16.32    1.00 
 -11  -8   0   15.58    1.32 
  11  -8   0   16.45    1.32 
 -11  -8   0   16.90    0.89 
 -11  -8   0   14.34    1.00 
  11  -8   0   18.01    1.36 
 -11  -8   0   16.05    1.09 
  11  -8   0   15.15    0.99 
  11  -8   0   16.25    0.90 
 -11   8   0   14.72    1.56 
 -11   8   0   17.35    1.63 
 -11   8   0   16.89    1.39 
 -11   8   0   17.77    1.42 
 -11   8   0   14.91    1.43 
  11   8   0   17.28    0.90 
  11   8   0   16.07    1.04 
 -12  -8   0    6.12    0.72 
 -12  -8   0    5.44    0.69 
 -12  -8   0    5.76    0.64 
 -12  -8   0    5.12    0.76 
  12  -8   0    5.03    0.87 
 -12  -8   0    6.07    1.05 
 -12   8   0    7.60    1.14 
  12   8   0    5.59    0.56 
 -12   8   0    4.66    1.03 
  12   8   0    5.09    0.56 
 -12   8   0    5.78    1.01 
 -12   8   0    4.95    1.04 
  13  -8   0   21.80    1.61 
 -13  -8   0   22.33    1.34 
 -13  -8   0   21.29    1.27 
 -13  -8   0   24.70    2.47 
 -13  -8   0   22.58    1.44 
  13   8   0   22.18    1.01 
 -13   8   0   21.84    1.83 
  13   8   0   22.69    1.03 
 -13   8   0   21.08    2.50 
   0  -9   0    0.01    0.16 
   0  -9   0    0.17    0.17 
   0  -9   0    0.02    0.10 
   0  -9   0    0.01    0.16 
   0  -9   0    0.23    0.21 
   0  -9   0   -0.07    0.10 
   0  -9   0   -0.01    0.11 
   0  -9   0    0.08    0.12 
   0   9   0    0.06    0.13 
   0   9   0    0.27    0.14 
   0   9   0    0.14    0.17 
   0   9   0   -0.05    0.09 
   0   9   0   -0.19    0.15 
   0   9   0   -0.09    0.12 
   0   9   0    0.01    0.13 
   0   9   0    0.01    0.08 
   0   9   0   -0.03    0.11 
  -1  -9   0  136.87    4.02 
   1  -9   0  138.15    4.38 
  -1  -9   0  142.36    4.21 
  -1  -9   0  136.33    4.19 
  -1  -9   0  139.49    4.16 
  -1  -9   0  142.07    3.98 
   1  -9   0  139.53    4.59 
   1  -9   0  138.32    4.08 
  -1  -9   0  142.60    4.22 
  -1  -9   0  141.27    4.26 
  -1  -9   0  141.07    4.31 
  -1  -9   0  138.93    4.19 
  -1  -9   0  141.39    4.21 
   1  -9   0  139.09    4.30 
   1  -9   0  136.83    4.43 
   1  -9   0  137.67    4.26 
   1  -9   0  140.62    4.39 
  -1  -9   0  139.18    4.40 
   1  -9   0  140.86    4.28 
   1   9   0  138.11    4.26 
  -1   9   0  136.99    4.30 
   1   9   0  136.60    4.20 
   1   9   0  138.87    3.88 
  -1   9   0  140.69    4.05 
   1   9   0  137.56    4.15 
   1   9   0  134.62    4.00 
   1   9   0  132.73    4.21 
   1   9   0  142.71    4.15 
   1   9   0  125.43    4.28 
   1   9   0  137.81    4.03 
  -1   9   0  140.79    4.09 
  -1   9   0  134.00    4.28 
  -1   9   0  138.29    4.40 
  -1   9   0  129.96    4.29 
  -1   9   0  142.90    4.33 
  -1   9   0  135.08    4.24 
  -1   9   0  145.03    4.41 
  -1   9   0  127.86    4.27 
   2  -9   0   29.18    1.34 
   2  -9   0   30.01    1.41 
  -2  -9   0   28.83    1.23 
   2  -9   0   27.90    1.41 
   2  -9   0   30.46    1.37 
  -2  -9   0   29.10    1.25 
   2  -9   0   28.42    1.17 
  -2  -9   0   30.32    1.42 
  -2  -9   0   29.90    1.28 
  -2  -9   0   27.91    1.30 
  -2  -9   0   27.88    1.19 
   2  -9   0   28.91    1.45 
  -2  -9   0   28.88    1.08 
  -2  -9   0   29.05    1.12 
   2  -9   0   24.64    1.49 
  -2   9   0   29.62    1.43 
  -2   9   0   30.12    1.41 
  -2   9   0   29.27    1.39 
   2   9   0   30.05    1.06 
   2   9   0   29.88    1.39 
  -2   9   0   30.83    1.26 
   2   9   0   29.77    1.21 
   2   9   0   31.39    1.11 
   2   9   0   27.58    1.25 
  -2   9   0   30.54    1.32 
   2   9   0   31.96    1.10 
  -2   9   0   27.32    1.32 
   2   9   0   28.22    1.14 
   2   9   0   29.49    1.24 
  -2   9   0   28.45    1.38 
  -2   9   0   30.17    1.36 
  -2   9   0   28.33    1.37 
  -3  -9   0   67.15    2.27 
   3  -9   0   67.36    2.39 
  -3  -9   0   65.88    2.07 
   3  -9   0   65.07    2.40 
  -3  -9   0   66.33    2.30 
   3  -9   0   63.94    2.17 
   3  -9   0   59.98    2.47 
   3  -9   0   65.28    2.45 
   3  -9   0   68.23    2.42 
  -3  -9   0   61.70    2.03 
   3  -9   0   65.20    2.26 
  -3  -9   0   62.55    2.18 
  -3  -9   0   63.52    2.31 
  -3  -9   0   64.56    2.43 
   3  -9   0   63.91    2.47 
  -3  -9   0   61.83    2.13 
  -3  -9   0   63.53    2.19 
   3   9   0   60.84    2.36 
   3   9   0   64.50    1.97 
  -3   9   0   62.19    2.28 
  -3   9   0   63.44    2.45 
  -3   9   0   61.04    2.40 
  -3   9   0   66.76    2.55 
   3   9   0   65.29    2.17 
  -3   9   0   65.43    2.33 
  -3   9   0   66.05    2.37 
  -3   9   0   62.34    2.43 
  -3   9   0   66.38    2.36 
   3   9   0   66.55    2.15 
  -3   9   0   67.35    2.48 
   3   9   0   64.48    1.95 
  -3   9   0   63.97    2.39 
  -3   9   0   61.18    2.20 
   3   9   0   65.27    1.99 
   3   9   0   63.46    2.24 
   4  -9   0   50.89    2.00 
   4  -9   0   49.88    1.94 
  -4  -9   0   48.06    1.86 
  -4  -9   0   49.96    1.70 
  -4  -9   0   49.36    1.93 
   4  -9   0   50.65    1.81 
   4  -9   0   49.82    1.81 
  -4  -9   0   50.76    1.70 
   4  -9   0   48.05    2.12 
   4  -9   0   49.18    2.07 
   4  -9   0   54.24    2.10 
  -4  -9   0   53.13    1.82 
  -4  -9   0   48.07    1.87 
   4  -9   0   47.91    2.02 
   4  -9   0   52.32    2.16 
  -4  -9   0   50.22    1.80 
  -4   9   0   52.62    2.08 
  -4   9   0   46.67    2.06 
   4   9   0   52.17    1.74 
  -4   9   0   49.92    2.03 
  -4   9   0   51.54    1.90 
  -4   9   0   51.88    2.03 
  -4   9   0   46.89    2.09 
  -4   9   0   51.20    2.09 
  -4   9   0   47.05    2.14 
   4   9   0   50.36    1.73 
   4   9   0   49.86    1.84 
   4   9   0   52.06    2.03 
   4   9   0   53.08    1.78 
   4   9   0   51.10    1.53 
   4   9   0   52.22    1.86 
   4   9   0   50.16    1.55 
  -4   9   0   47.44    2.07 
  -4   9   0   51.43    1.94 
   5  -9   0   45.76    1.96 
   5  -9   0   42.53    1.72 
  -5  -9   0   42.07    1.49 
  -5  -9   0   45.78    1.61 
  -5  -9   0   39.75    1.58 
  -5  -9   0   43.96    1.69 
   5  -9   0   42.63    1.90 
   5  -9   0   37.85    1.74 
  -5  -9   0   41.40    1.74 
   5  -9   0   40.19    1.92 
   5  -9   0   42.64    1.63 
  -5  -9   0   44.93    1.72 
   5  -9   0   43.62    1.89 
   5  -9   0   40.50    2.23 
  -5  -9   0   42.81    1.52 
   5  -9   0   46.82    1.62 
   5   9   0   41.45    2.12 
  -5   9   0   45.50    1.76 
  -5   9   0   40.49    2.55 
   5   9   0   43.93    1.85 
  -5   9   0   44.43    1.94 
   5   9   0   41.92    1.61 
   5   9   0   44.82    1.52 
   5   9   0   41.90    1.53 
  -5   9   0   39.65    1.88 
  -5   9   0   44.52    1.98 
  -5   9   0   43.30    1.86 
  -5   9   0   42.51    1.89 
  -5   9   0   45.78    2.09 
   6  -9   0   39.66    1.56 
  -6  -9   0   39.92    1.54 
  -6  -9   0   38.55    1.56 
   6  -9   0   38.38    1.69 
   6  -9   0   40.16    1.48 
   6  -9   0   39.48    1.84 
  -6  -9   0   39.04    1.51 
  -6  -9   0   39.44    1.41 
   6  -9   0   38.53    1.89 
   6  -9   0   35.76    1.96 
   6  -9   0   39.44    1.87 
  -6  -9   0   39.10    1.67 
   6  -9   0   37.98    1.60 
  -6  -9   0   41.14    1.43 
  -6  -9   0   39.42    1.49 
   6  -9   0   43.65    1.97 
  -6  -9   0   39.11    1.60 
  -6   9   0   40.17    2.02 
   6   9   0   38.25    1.38 
   6   9   0   39.59    1.54 
  -6   9   0   39.31    1.62 
   6   9   0   36.15    1.70 
  -6   9   0   39.35    1.87 
  -6   9   0   41.33    1.95 
  -6   9   0   38.73    1.81 
   6   9   0   38.20    1.42 
  -6   9   0   41.11    1.87 
   6   9   0   39.99    1.52 
  -6   9   0   36.82    1.87 
  -6   9   0   37.92    1.66 
  -7  -9   0   36.38    1.56 
   7  -9   0   40.13    1.55 
   7  -9   0   39.99    1.89 
   7  -9   0   39.14    1.87 
   7  -9   0   35.94    1.81 
   7  -9   0   39.49    1.42 
  -7  -9   0   34.57    1.53 
   7  -9   0   38.28    1.54 
   7  -9   0   37.20    1.87 
  -7  -9   0   35.59    1.36 
  -7  -9   0   36.05    1.43 
  -7  -9   0   38.28    1.65 
  -7  -9   0   39.52    1.55 
  -7  -9   0   39.50    1.51 
   7   9   0   35.33    1.69 
   7   9   0   36.86    1.46 
  -7   9   0   39.68    1.89 
  -7   9   0   38.37    1.84 
   7   9   0   39.48    1.41 
  -7   9   0   36.72    2.03 
  -7   9   0   37.25    1.87 
   7   9   0   37.14    1.35 
  -7   9   0   35.98    1.53 
   7   9   0   37.76    1.51 
  -7   9   0   36.70    1.94 
  -7   9   0   36.25    1.90 
   8  -9   0   23.63    1.27 
   8  -9   0   23.27    1.12 
   8  -9   0   23.78    0.97 
  -8  -9   0   23.33    1.14 
  -8  -9   0   22.30    1.16 
   8  -9   0   25.28    1.51 
  -8  -9   0   22.74    1.05 
  -8  -9   0   23.75    1.12 
  -8  -9   0   23.58    1.24 
  -8  -9   0   20.72    1.20 
  -8  -9   0   23.41    1.03 
   8  -9   0   23.39    1.42 
   8  -9   0   23.38    1.11 
   8  -9   0   23.42    1.47 
  -8  -9   0   24.09    1.00 
   8   9   0   22.82    1.09 
  -8   9   0   24.42    1.61 
  -8   9   0   24.01    1.69 
  -8   9   0   22.26    1.61 
  -8   9   0   24.66    1.89 
  -8   9   0   23.65    1.52 
   8   9   0   22.93    1.29 
   8   9   0   22.96    0.99 
  -8   9   0   23.78    1.45 
  -9  -9   0    0.16    0.21 
  -9  -9   0    0.40    0.25 
   9  -9   0    0.50    0.43 
  -9  -9   0    0.70    0.40 
  -9  -9   0    0.50    0.26 
  -9  -9   0   -0.13    0.35 
   9  -9   0    0.05    0.26 
   9  -9   0    0.19    0.30 
  -9  -9   0    0.14    0.20 
   9  -9   0    0.05    0.15 
   9  -9   0   -0.27    0.31 
   9  -9   0    0.34    0.27 
  -9  -9   0    0.26    0.18 
   9  -9   0    0.44    0.50 
  -9   9   0    0.09    0.44 
   9   9   0    0.15    0.25 
   9   9   0    0.33    0.23 
   9   9   0   -0.51    0.38 
   9   9   0    0.04    0.18 
  -9   9   0   -0.11    0.35 
  -9   9   0   -0.19    0.43 
   9   9   0    0.11    0.22 
  -9   9   0    0.26    0.35 
  -9   9   0    0.36    0.43 
 -10  -9   0   42.98    1.83 
 -10  -9   0   46.51    1.63 
  10  -9   0   44.61    2.54 
  10  -9   0   44.76    1.75 
 -10  -9   0   43.46    1.93 
 -10  -9   0   43.28    1.83 
  10  -9   0   46.22    2.23 
  10  -9   0   43.47    1.71 
 -10  -9   0   44.07    1.75 
 -10  -9   0   44.01    1.69 
  10  -9   0   43.27    1.80 
 -10   9   0   44.72    2.54 
  10   9   0   40.26    1.53 
 -10   9   0   45.48    2.28 
  10   9   0   45.17    1.70 
 -10   9   0   45.32    2.36 
 -10   9   0   47.26    2.64 
 -10   9   0   39.69    2.27 
 -10   9   0   45.92    2.30 
  10   9   0   40.51    1.93 
  11  -9   0    1.61    0.56 
 -11  -9   0    4.15    0.61 
 -11  -9   0    3.65    0.46 
 -11  -9   0    4.09    0.51 
  11  -9   0    3.20    0.72 
 -11  -9   0    2.00    0.61 
  11  -9   0    2.38    0.53 
 -11  -9   0    3.24    0.59 
  11  -9   0    3.09    0.49 
  11  -9   0    3.47    0.76 
 -11  -9   0    3.55    0.90 
 -11   9   0    4.40    0.84 
  11   9   0    3.83    0.51 
  11   9   0    3.66    0.52 
 -11   9   0    2.91    0.79 
 -11   9   0    2.98    0.82 
 -11   9   0    3.18    0.72 
 -12  -9   0   35.10    1.31 
 -12  -9   0   29.88    1.80 
 -12  -9   0   36.20    1.53 
 -12  -9   0   34.46    1.78 
 -12  -9   0   34.19    1.62 
 -12  -9   0   36.70    2.21 
  12  -9   0   33.47    2.02 
 -12   9   0   37.00    2.55 
 -12   9   0   35.50    2.48 
 -12   9   0   33.66    2.17 
 -12   9   0   36.75    2.24 
  12   9   0   31.04    1.35 
  12   9   0   34.29    1.40 
 -13  -9   0    3.95    0.91 
  13  -9   0    3.20    0.87 
 -13  -9   0    3.47    0.66 
 -13  -9   0    3.72    0.69 
 -13   9   0    3.56    1.10 
 -13   9   0    3.31    0.91 
 -13   9   0    4.36    1.03 
 -13   9   0    5.32    1.18 
   0 -10   0    6.24    0.55 
   0 -10   0    5.20    0.61 
   0 -10   0    5.99    0.57 
   0 -10   0    5.30    0.58 
   0 -10   0    5.24    0.51 
   0 -10   0    5.52    0.44 
   0 -10   0    5.18    0.49 
   0  10   0    5.66    0.56 
   0  10   0    6.94    0.72 
   0  10   0    6.32    0.40 
   0  10   0    5.56    0.47 
   0  10   0    5.72    0.55 
   0  10   0    5.96    0.54 
   0  10   0    6.09    0.50 
   0  10   0    5.53    0.54 
   0  10   0    5.17    0.58 
   1 -10   0   13.35    0.94 
   1 -10   0   14.63    1.02 
   1 -10   0   14.08    0.89 
   1 -10   0   14.62    0.77 
  -1 -10   0   14.50    0.83 
  -1 -10   0   15.10    0.72 
   1 -10   0   13.63    0.93 
  -1 -10   0   14.79    0.89 
   1 -10   0   13.99    0.87 
  -1 -10   0   13.24    0.84 
  -1 -10   0   14.77    0.86 
   1 -10   0   14.56    0.90 
  -1 -10   0   14.19    0.98 
  -1 -10   0   14.85    0.85 
  -1 -10   0   14.17    0.85 
  -1 -10   0   15.61    0.95 
   1 -10   0   15.23    0.86 
  -1 -10   0   15.64    0.76 
   1  10   0   14.84    0.75 
  -1  10   0   13.17    0.91 
  -1  10   0   15.05    0.90 
   1  10   0   15.81    0.89 
  -1  10   0   14.68    0.84 
  -1  10   0   13.66    0.92 
  -1  10   0   13.63    0.92 
   1  10   0   15.18    0.64 
  -1  10   0   15.90    0.82 
   1  10   0   13.03    0.79 
   1  10   0   12.16    0.89 
   1  10   0   18.07    1.22 
  -1  10   0   13.83    0.72 
  -1  10   0   14.36    0.92 
  -1  10   0   16.07    0.95 
   1  10   0   13.44    0.72 
  -1  10   0   13.74    0.91 
   1  10   0   12.84    0.84 
   1  10   0   13.90    0.87 
   2 -10   0   84.25    2.75 
   2 -10   0   91.99    2.89 
  -2 -10   0   81.61    2.84 
   2 -10   0   87.77    3.15 
  -2 -10   0   88.60    2.89 
   2 -10   0   83.98    2.95 
   2 -10   0   83.38    2.97 
  -2 -10   0   86.21    2.80 
  -2 -10   0   84.86    2.96 
  -2 -10   0   87.84    2.71 
   2 -10   0   87.98    2.99 
   2 -10   0   84.70    3.04 
  -2 -10   0   80.37    3.03 
  -2 -10   0   84.63    2.84 
  -2 -10   0   86.52    2.63 
   2 -10   0   85.00    3.09 
   2  10   0   87.03    2.84 
   2  10   0   83.50    2.56 
  -2  10   0   83.55    3.04 
  -2  10   0   87.53    2.93 
  -2  10   0   84.98    3.05 
   2  10   0   89.29    2.63 
  -2  10   0   84.46    3.02 
   2  10   0   86.26    2.72 
  -2  10   0   89.02    3.06 
  -2  10   0   86.90    2.99 
  -2  10   0   85.19    2.97 
  -2  10   0   85.54    3.09 
   2  10   0   86.45    2.80 
   2  10   0   83.70    2.87 
   2  10   0   78.62    2.98 
   2  10   0   82.28    2.63 
  -2  10   0   83.90    2.78 
  -3 -10   0   38.98    1.55 
   3 -10   0   39.21    2.19 
  -3 -10   0   38.69    1.56 
  -3 -10   0   38.34    1.64 
  -3 -10   0   39.45    1.79 
  -3 -10   0   38.61    1.38 
   3 -10   0   37.26    1.50 
   3 -10   0   40.93    1.74 
  -3 -10   0   40.20    1.62 
   3 -10   0   38.13    1.55 
  -3 -10   0   36.20    1.62 
   3 -10   0   38.52    1.84 
  -3 -10   0   36.67    1.48 
   3 -10   0   41.73    1.74 
   3 -10   0   39.85    1.74 
   3 -10   0   36.65    1.78 
  -3  10   0   40.42    1.79 
  -3  10   0   37.60    1.75 
  -3  10   0   35.92    1.64 
   3  10   0   36.85    1.32 
  -3  10   0   37.12    1.76 
   3  10   0   39.00    1.35 
  -3  10   0   39.32    1.62 
   3  10   0   38.44    1.60 
   3  10   0   36.15    1.56 
  -3  10   0   44.01    1.75 
  -3  10   0   35.52    1.75 
  -3  10   0   38.71    1.56 
   3  10   0   36.53    1.47 
   3  10   0   41.95    1.84 
   3  10   0   38.51    1.31 
  -3  10   0   35.96    1.78 
   3  10   0   39.40    1.52 
  -4 -10   0  117.83    3.77 
   4 -10   0  125.87    4.09 
   4 -10   0  123.71    4.08 
  -4 -10   0  119.67    3.86 
   4 -10   0  121.76    3.99 
  -4 -10   0  117.91    3.88 
   4 -10   0  121.06    4.11 
   4 -10   0  126.67    3.80 
   4 -10   0  121.21    3.95 
  -4 -10   0  119.37    3.62 
   4 -10   0  119.57    4.16 
   4 -10   0  121.03    3.77 
  -4 -10   0  122.89    4.21 
  -4 -10   0  122.60    3.77 
  -4  10   0  121.39    4.24 
  -4  10   0  132.29    4.40 
  -4  10   0  124.67    4.14 
   4  10   0  122.99    3.72 
  -4  10   0  119.93    4.19 
   4  10   0  115.78    3.44 
  -4  10   0  119.11    4.00 
   4  10   0  116.99    3.66 
   4  10   0  122.47    3.68 
   4  10   0  125.80    3.86 
   4  10   0  121.19    3.42 
   4  10   0  116.53    3.35 
  -4  10   0  130.83    4.38 
   4  10   0  124.15    4.06 
  -4  10   0  123.47    4.05 
  -4  10   0  124.42    4.09 
  -4  10   0  118.17    4.11 
  -4  10   0  114.54    3.91 
   4  10   0  124.54    3.83 
   5 -10   0   53.25    2.23 
  -5 -10   0   51.30    1.99 
  -5 -10   0   51.96    1.83 
   5 -10   0   53.86    1.92 
  -5 -10   0   52.82    1.81 
   5 -10   0   52.11    2.26 
   5 -10   0   53.67    2.25 
   5 -10   0   52.74    1.94 
  -5 -10   0   50.26    1.93 
  -5 -10   0   51.43    2.02 
   5 -10   0   50.39    2.28 
  -5 -10   0   53.76    1.92 
  -5 -10   0   53.32    2.05 
  -5 -10   0   52.13    2.08 
   5 -10   0   50.32    2.13 
   5 -10   0   52.06    2.33 
   5 -10   0   56.11    2.11 
   5  10   0   49.92    2.16 
  -5  10   0   51.13    2.07 
  -5  10   0   52.17    2.19 
   5  10   0   52.84    1.82 
   5  10   0   51.14    1.94 
  -5  10   0   50.34    2.26 
   5  10   0   52.34    1.85 
  -5  10   0   49.76    2.33 
  -5  10   0   53.19    2.06 
   5  10   0   56.50    1.51 
  -5  10   0   55.45    2.27 
  -5  10   0   54.07    2.25 
  -5  10   0   52.33    2.39 
   5  10   0   58.80    2.64 
   5  10   0   52.07    1.51 
  -5  10   0   49.84    2.24 
  -6 -10   0   20.85    1.08 
  -6 -10   0   19.43    1.10 
   6 -10   0   23.24    1.36 
  -6 -10   0   21.31    1.02 
   6 -10   0   22.44    1.40 
   6 -10   0   20.68    1.28 
  -6 -10   0   21.49    1.02 
  -6 -10   0   21.85    0.97 
  -6 -10   0   21.95    1.18 
   6 -10   0   19.91    1.21 
   6 -10   0   22.08    1.08 
  -6 -10   0   20.18    1.05 
   6 -10   0   21.83    1.02 
  -6 -10   0   21.74    0.96 
   6 -10   0   21.50    2.01 
   6 -10   0   21.24    1.14 
   6  10   0   21.81    1.10 
   6  10   0   22.04    0.97 
  -6  10   0   18.83    1.12 
  -6  10   0   21.98    1.31 
   6  10   0   21.42    0.93 
   6  10   0   23.20    1.31 
  -6  10   0   18.61    1.39 
  -6  10   0   21.61    1.64 
  -6  10   0   23.29    1.41 
  -6  10   0   20.90    1.32 
   6  10   0   20.40    1.08 
  -6  10   0   21.13    1.37 
   7 -10   0   15.45    1.14 
   7 -10   0   13.41    1.18 
   7 -10   0   13.88    1.07 
  -7 -10   0   13.69    0.84 
  -7 -10   0   13.53    0.77 
  -7 -10   0   13.86    0.73 
   7 -10   0   12.91    1.02 
   7 -10   0   13.35    0.88 
  -7 -10   0   13.02    0.73 
  -7 -10   0   13.96    0.85 
   7 -10   0   13.01    0.82 
  -7 -10   0   12.60    0.87 
   7 -10   0   13.37    0.76 
  -7 -10   0   14.11    0.93 
  -7 -10   0   12.64    0.85 
  -7  10   0   13.71    1.16 
  -7  10   0   13.62    1.06 
  -7  10   0   15.76    1.18 
  -7  10   0   14.67    1.16 
   7  10   0   12.23    1.30 
   7  10   0   13.88    0.71 
  -7  10   0   13.33    0.89 
   7  10   0   13.15    0.73 
  -7  10   0   13.70    1.21 
  -7  10   0   14.33    1.12 
   7  10   0   13.42    0.84 
   7  10   0   11.78    0.80 
  -8 -10   0    2.94    0.51 
   8 -10   0    2.58    0.51 
  -8 -10   0    1.96    0.33 
   8 -10   0    1.65    0.55 
  -8 -10   0    2.88    0.41 
  -8 -10   0    2.62    0.48 
  -8 -10   0    2.31    0.44 
   8 -10   0    2.02    0.40 
  -8 -10   0    2.74    0.41 
   8 -10   0    1.66    0.48 
   8 -10   0    2.27    0.44 
   8 -10   0    1.79    0.49 
  -8 -10   0    2.10    0.40 
  -8  10   0    2.72    0.64 
  -8  10   0    2.22    0.58 
   8  10   0    2.90    0.46 
   8  10   0    1.81    0.38 
  -8  10   0    2.63    0.63 
   8  10   0    2.23    0.54 
  -8  10   0    2.21    0.59 
   8  10   0    2.64    0.35 
  -8  10   0    1.99    0.57 
  -8  10   0    2.90    0.65 
  -9 -10   0   41.99    1.86 
   9 -10   0   44.65    1.81 
  -9 -10   0   46.30    1.74 
   9 -10   0   40.16    1.51 
   9 -10   0   52.35    2.49 
   9 -10   0   43.69    2.19 
   9 -10   0   47.08    2.27 
  -9 -10   0   44.44    1.87 
  -9 -10   0   47.36    2.00 
  -9 -10   0   45.35    1.80 
  -9 -10   0   45.77    1.65 
  -9 -10   0   46.89    2.01 
  -9  10   0   48.16    2.52 
   9  10   0   44.30    2.06 
   9  10   0   43.80    1.65 
  -9  10   0   42.87    2.22 
  -9  10   0   44.85    2.33 
   9  10   0   45.04    1.77 
   9  10   0   41.64    1.65 
  -9  10   0   41.76    2.23 
  -9  10   0   43.12    2.50 
  10 -10   0    0.08    0.41 
  10 -10   0    0.41    0.35 
  10 -10   0    0.08    0.39 
 -10 -10   0    0.44    0.36 
 -10 -10   0    0.60    0.26 
 -10 -10   0    0.74    0.37 
 -10 -10   0    0.27    0.24 
  10 -10   0    0.45    0.43 
 -10 -10   0    0.24    0.23 
 -10  10   0   -0.17    0.48 
 -10  10   0   -0.25    0.59 
 -10  10   0    0.15    0.47 
 -10  10   0    0.21    0.39 
  10  10   0    0.71    0.33 
  10  10   0   -0.05    0.22 
  10  10   0   -0.16    0.28 
 -10  10   0    0.45    0.49 
  10  10   0    0.20    0.28 
 -11 -10   0   29.70    1.34 
  11 -10   0   31.05    1.93 
 -11 -10   0   31.60    1.36 
 -11 -10   0   32.59    1.98 
 -11 -10   0   29.68    1.46 
  11 -10   0   32.34    1.44 
 -11 -10   0   26.71    1.49 
 -11 -10   0   33.06    1.67 
  11 -10   0   27.57    1.85 
 -11  10   0   32.15    2.26 
  11  10   0   32.24    1.38 
 -11  10   0   30.65    2.28 
  11  10   0   30.48    1.32 
 -11  10   0   33.53    2.06 
 -11  10   0   32.57    2.10 
  12 -10   0    0.33    0.56 
 -12 -10   0    1.54    0.46 
  12 -10   0    0.62    0.60 
  12 -10   0    0.98    0.43 
 -12 -10   0    0.94    0.62 
 -12 -10   0    0.27    0.41 
 -12 -10   0    0.38    0.38 
 -12 -10   0    0.82    0.32 
 -12  10   0    0.89    0.63 
  12  10   0    0.97    0.32 
 -12  10   0    1.01    0.73 
 -12  10   0    0.67    0.71 
 -12  10   0    0.10    0.71 
   0 -11   0    0.14    0.14 
   0 -11   0    0.32    0.19 
   0 -11   0   -0.03    0.12 
   0 -11   0    0.04    0.21 
   0 -11   0    0.16    0.26 
   0 -11   0   -0.10    0.21 
   0 -11   0    0.28    0.21 
   0 -11   0    0.21    0.16 
   0  11   0    0.38    0.20 
   0  11   0    0.01    0.14 
   0  11   0   -0.13    0.21 
   0  11   0   -0.13    0.19 
   0  11   0    0.08    0.10 
   0  11   0    0.22    0.19 
   0  11   0    0.42    0.23 
   0  11   0   -0.16    0.23 
   0  11   0    0.16    0.16 
   1 -11   0   29.91    1.43 
  -1 -11   0   27.17    1.30 
  -1 -11   0   30.92    1.43 
  -1 -11   0   27.20    1.33 
  -1 -11   0   30.22    1.57 
  -1 -11   0   28.80    1.39 
  -1 -11   0   28.13    1.21 
  -1 -11   0   28.42    1.35 
   1 -11   0   27.25    1.49 
   1 -11   0   29.59    1.40 
  -1 -11   0   28.49    1.14 
  -1 -11   0   28.87    1.47 
   1 -11   0   27.82    1.33 
   1 -11   0   31.16    1.27 
   1 -11   0   28.20    1.55 
  -1 -11   0   28.07    1.35 
   1 -11   0   28.51    1.42 
  -1  11   0   27.97    1.44 
   1  11   0   29.30    1.43 
   1  11   0   26.31    1.44 
   1  11   0   31.23    1.24 
  -1  11   0   29.48    1.28 
  -1  11   0   27.99    1.46 
  -1  11   0   31.24    1.20 
   1  11   0   29.02    1.06 
   1  11   0   33.14    1.88 
  -1  11   0   27.07    1.45 
  -1  11   0   30.93    1.51 
   1  11   0   29.72    1.22 
   1  11   0   29.13    1.33 
  -1  11   0   29.08    1.39 
   1  11   0   30.77    1.39 
  -1  11   0   24.89    1.80 
   1  11   0   30.35    1.43 
  -1  11   0   28.23    1.45 
  -1  11   0   30.75    1.37 
   2 -11   0   12.74    1.33 
  -2 -11   0   10.18    0.74 
  -2 -11   0    9.62    0.62 
  -2 -11   0   11.23    0.72 
   2 -11   0    9.47    0.65 
   2 -11   0   10.03    0.90 
  -2 -11   0   10.95    0.60 
  -2 -11   0   10.17    0.72 
  -2 -11   0   10.61    0.80 
  -2 -11   0   10.19    0.81 
   2 -11   0    9.38    0.71 
   2 -11   0   10.48    0.88 
   2 -11   0   10.93    0.83 
   2 -11   0    9.63    0.90 
  -2 -11   0   10.02    0.88 
   2  11   0    9.46    0.74 
  -2  11   0   10.34    0.86 
  -2  11   0   10.02    0.82 
  -2  11   0   11.23    0.83 
  -2  11   0    8.90    0.83 
   2  11   0   11.14    0.62 
  -2  11   0   10.28    0.88 
   2  11   0   10.54    0.73 
   2  11   0   11.75    0.90 
   2  11   0   10.63    0.63 
  -2  11   0   10.28    0.77 
   2  11   0   10.30    0.55 
  -2  11   0   11.87    0.89 
  -2  11   0   12.13    0.88 
  -2  11   0   10.90    0.70 
   2  11   0    9.72    0.65 
   2  11   0   10.16    0.69 
  -2  11   0   10.76    0.73 
  -3 -11   0   16.00    1.01 
   3 -11   0   18.54    1.23 
  -3 -11   0   16.82    1.01 
  -3 -11   0   17.95    0.98 
   3 -11   0   19.31    1.01 
  -3 -11   0   17.98    1.03 
   3 -11   0   17.04    1.28 
  -3 -11   0   17.45    0.86 
   3 -11   0   18.44    1.23 
  -3 -11   0   18.31    0.96 
   3 -11   0   19.70    0.97 
   3 -11   0   16.92    1.22 
   3 -11   0   18.87    1.14 
   3 -11   0   17.39    1.13 
  -3 -11   0   17.36    0.82 
  -3 -11   0   18.71    1.10 
  -3  11   0   19.99    1.24 
   3  11   0   17.65    0.93 
   3  11   0   17.64    0.96 
   3  11   0   17.98    1.04 
  -3  11   0   18.64    1.13 
  -3  11   0   17.21    1.17 
  -3  11   0   15.74    1.05 
   3  11   0   16.98    0.80 
   3  11   0   17.29    0.77 
  -3  11   0   18.24    1.20 
  -3  11   0   16.46    1.12 
  -3  11   0   16.77    1.05 
  -3  11   0   17.78    1.39 
  -3  11   0   18.10    1.02 
   3  11   0   18.34    1.07 
  -4 -11   0   29.99    1.24 
   4 -11   0   31.88    1.39 
   4 -11   0   29.96    1.67 
  -4 -11   0   32.60    1.41 
   4 -11   0   28.87    1.71 
  -4 -11   0   34.37    1.64 
   4 -11   0   32.49    1.74 
  -4 -11   0   32.19    1.53 
   4 -11   0   31.31    1.62 
   4 -11   0   31.35    1.40 
  -4 -11   0   32.27    1.53 
  -4 -11   0   31.96    1.67 
   4 -11   0   32.26    1.58 
  -4 -11   0   31.78    1.45 
   4 -11   0   33.64    1.64 
  -4 -11   0   35.94    1.53 
   4 -11   0   32.17    1.56 
  -4 -11   0   33.30    1.30 
   4  11   0   31.96    1.36 
   4  11   0   33.75    1.50 
   4  11   0   31.93    1.33 
   4  11   0   33.39    1.07 
  -4  11   0   31.29    1.74 
  -4  11   0   35.96    1.61 
  -4  11   0   32.93    1.49 
  -4  11   0   31.58    1.62 
   4  11   0   33.71    1.12 
  -4  11   0   34.58    1.71 
   4  11   0   33.49    1.57 
  -4  11   0   32.52    1.60 
  -4  11   0   31.00    1.68 
  -4  11   0   33.48    1.59 
   4  11   0   32.21    1.15 
  -4  11   0   28.38    1.68 
  -4  11   0   29.99    1.65 
   4  11   0   29.69    1.60 
   4  11   0   31.33    1.32 
  -5 -11   0   12.52    0.86 
   5 -11   0   12.41    0.92 
  -5 -11   0   11.86    0.76 
  -5 -11   0   12.81    0.91 
   5 -11   0   13.62    1.04 
  -5 -11   0   14.35    0.74 
   5 -11   0   11.75    1.08 
  -5 -11   0   12.09    0.74 
  -5 -11   0   11.93    0.83 
   5 -11   0   12.73    0.79 
   5 -11   0   12.24    1.10 
  -5 -11   0   13.17    0.77 
   5 -11   0   13.16    1.00 
  -5 -11   0   11.49    0.86 
   5 -11   0   11.04    0.95 
   5 -11   0   11.59    0.78 
  -5  11   0   11.69    0.92 
   5  11   0   11.26    0.80 
  -5  11   0   11.68    0.95 
  -5  11   0   11.75    0.92 
   5  11   0   11.82    0.48 
   5  11   0   11.89    0.46 
  -5  11   0   11.07    1.26 
  -5  11   0   11.91    1.00 
   5  11   0   12.55    1.01 
  -5  11   0   11.27    1.02 
   5  11   0   12.88    0.75 
  -5  11   0   11.27    1.04 
   5  11   0   12.72    0.72 
   5  11   0   12.79    1.01 
  -5  11   0   11.65    0.94 
   6 -11   0   68.77    2.31 
   6 -11   0   62.71    2.35 
   6 -11   0   65.13    2.68 
  -6 -11   0   66.80    2.52 
  -6 -11   0   64.80    2.19 
  -6 -11   0   66.01    2.40 
  -6 -11   0   61.60    2.43 
   6 -11   0   64.77    2.45 
  -6 -11   0   61.68    2.22 
   6 -11   0   67.96    2.74 
  -6 -11   0   66.21    2.21 
   6 -11   0   57.76    2.67 
  -6 -11   0   65.92    2.29 
  -6 -11   0   63.26    2.37 
   6  11   0   65.02    2.34 
  -6  11   0   61.51    2.73 
  -6  11   0   63.29    2.66 
  -6  11   0   61.94    2.62 
  -6  11   0   62.61    2.46 
   6  11   0   65.17    2.65 
   6  11   0   66.64    2.21 
  -6  11   0   61.09    2.73 
  -6  11   0   69.16    2.75 
   6  11   0   64.96    2.17 
   6  11   0   68.00    2.41 
  -6  11   0   65.10    2.91 
  -6  11   0   64.15    2.72 
   7 -11   0   11.29    0.87 
  -7 -11   0   10.47    0.83 
  -7 -11   0   10.36    0.76 
  -7 -11   0    9.15    0.83 
   7 -11   0   11.57    0.79 
  -7 -11   0   10.19    0.76 
  -7 -11   0    9.69    0.83 
  -7 -11   0   10.62    0.67 
  -7 -11   0   10.80    0.71 
   7 -11   0   10.26    1.17 
   7 -11   0    9.91    0.96 
   7 -11   0   10.36    1.00 
  -7 -11   0    9.76    0.68 
   7  11   0   11.14    0.63 
  -7  11   0   10.22    0.96 
  -7  11   0    9.68    1.07 
  -7  11   0   10.55    1.11 
  -7  11   0    8.85    0.82 
  -7  11   0    8.65    0.96 
   7  11   0   10.34    1.01 
   7  11   0   10.00    0.78 
  -7  11   0   11.62    1.09 
   7  11   0   10.49    0.78 
  -7  11   0   10.27    1.02 
   8 -11   0    5.12    0.83 
  -8 -11   0    5.07    0.47 
   8 -11   0    2.43    0.55 
   8 -11   0    3.78    0.46 
  -8 -11   0    3.34    0.45 
   8 -11   0    3.60    0.53 
  -8 -11   0    4.53    0.86 
   8 -11   0    3.52    0.92 
  -8 -11   0    3.81    0.61 
  -8 -11   0    3.91    0.58 
  -8 -11   0    3.36    0.45 
  -8 -11   0    3.68    0.54 
  -8 -11   0    3.79    0.66 
  -8  11   0    3.20    0.67 
   8  11   0    4.02    0.55 
  -8  11   0    4.32    0.73 
  -8  11   0    3.99    0.91 
  -8  11   0    3.00    0.77 
   8  11   0    3.46    0.39 
   8  11   0    3.93    0.76 
   8  11   0    3.56    0.64 
  -8  11   0    3.15    0.75 
   9 -11   0    4.09    0.78 
  -9 -11   0    1.94    0.36 
  -9 -11   0    2.35    0.54 
  -9 -11   0    2.03    0.47 
  -9 -11   0    1.95    0.36 
  -9 -11   0    2.27    0.43 
   9 -11   0    2.56    0.62 
  -9 -11   0    1.70    0.49 
   9 -11   0    2.56    0.48 
   9 -11   0    1.76    0.35 
   9 -11   0    2.72    0.54 
   9  11   0    2.11    0.72 
  -9  11   0    2.81    0.72 
  -9  11   0    2.55    0.63 
  -9  11   0    2.86    0.74 
  -9  11   0    2.24    0.62 
   9  11   0    2.75    0.40 
  -9  11   0    2.92    0.80 
 -10 -11   0   12.40    1.01 
  10 -11   0   14.56    1.28 
 -10 -11   0   11.55    1.00 
 -10 -11   0   13.33    0.87 
  10 -11   0   12.78    1.23 
  10 -11   0   12.54    0.99 
 -10 -11   0   12.65    0.88 
 -10 -11   0   13.10    0.80 
  10  11   0   12.87    0.90 
 -10  11   0   11.41    1.44 
 -10  11   0   11.84    1.38 
 -10  11   0   11.72    1.27 
 -10  11   0   11.92    1.27 
  10  11   0   12.75    0.77 
 -10  11   0   14.42    1.78 
 -11 -11   0    0.24    0.34 
  11 -11   0    0.21    0.38 
 -11 -11   0   -0.38    0.49 
 -11 -11   0    0.19    0.33 
  11 -11   0    0.96    0.56 
 -11 -11   0   -0.11    0.28 
  11 -11   0    0.05    0.52 
 -11 -11   0    0.32    0.33 
 -11  11   0    0.06    0.60 
 -11  11   0    0.30    0.66 
 -11  11   0    0.08    0.52 
  11  11   0   -0.02    0.34 
 -11  11   0   -0.39    0.61 
  11  11   0    0.35    0.29 
 -12 -11   0   11.20    0.82 
  12 -11   0   14.34    1.01 
 -12 -11   0   13.38    1.03 
 -12 -11   0   12.71    1.18 
 -12 -11   0   10.05    1.78 
  12 -11   0   10.96    1.36 
 -12  11   0   13.29    2.00 
  12  11   0   13.54    0.80 
 -12  11   0   14.17    1.94 
  12  11   0   11.17    0.79 
 -12  11   0   14.45    1.56 
   0 -12   0    6.86    0.81 
   0 -12   0    6.79    0.64 
   0 -12   0    6.52    0.84 
   0 -12   0    6.37    0.61 
   0 -12   0    5.41    0.67 
   0 -12   0    5.22    0.49 
   0 -12   0    5.15    0.57 
   0 -12   0    5.82    0.59 
   0  12   0    5.96    0.65 
   0  12   0    5.76    0.69 
   0  12   0    6.13    0.67 
   0  12   0    5.30    0.55 
   0  12   0    5.92    0.69 
   0  12   0    6.39    0.61 
   0  12   0    5.13    0.40 
   0  12   0    5.53    0.53 
   1 -12   0   13.16    0.97 
   1 -12   0   13.33    0.93 
  -1 -12   0   12.91    0.76 
   1 -12   0   12.61    0.90 
   1 -12   0   13.73    0.89 
  -1 -12   0   13.13    1.00 
  -1 -12   0   12.82    1.07 
  -1 -12   0   13.40    0.86 
  -1 -12   0   12.13    0.85 
   1 -12   0   13.80    1.05 
  -1 -12   0   12.25    0.91 
  -1 -12   0   13.24    0.89 
   1 -12   0   12.73    1.08 
   1 -12   0   12.91    0.78 
  -1 -12   0   12.89    0.88 
   1  12   0   12.62    0.75 
  -1  12   0   12.58    0.96 
  -1  12   0   11.62    0.99 
  -1  12   0   11.90    0.92 
  -1  12   0   13.90    0.87 
  -1  12   0   14.82    1.06 
  -1  12   0   12.45    0.89 
  -1  12   0   10.92    0.93 
   1  12   0   12.54    0.84 
   1  12   0   12.92    0.95 
   1  12   0   12.27    0.61 
   1  12   0   12.69    0.77 
   1  12   0   13.83    0.89 
   1  12   0   12.84    0.88 
  -1  12   0   12.84    0.71 
   1  12   0   12.80    0.94 
  -1  12   0   12.39    0.82 
   1  12   0   11.58    0.95 
  -2 -12   0    8.70    0.86 
   2 -12   0    8.24    0.75 
  -2 -12   0   10.30    0.77 
  -2 -12   0    6.34    0.80 
  -2 -12   0    9.22    0.83 
   2 -12   0   10.03    0.89 
   2 -12   0    8.84    0.89 
   2 -12   0    9.53    0.96 
  -2 -12   0    7.90    0.70 
  -2 -12   0    7.95    0.68 
  -2 -12   0    7.67    0.81 
   2 -12   0    8.54    0.76 
  -2 -12   0    9.28    0.63 
   2 -12   0    8.53    0.64 
  -2 -12   0    8.87    0.68 
  -2 -12   0    9.20    0.57 
   2  12   0    9.12    0.72 
  -2  12   0    8.73    0.77 
   2  12   0    9.68    0.59 
  -2  12   0    7.22    0.81 
   2  12   0    8.09    0.83 
  -2  12   0    9.07    0.87 
  -2  12   0    9.33    0.85 
  -2  12   0    8.83    0.83 
  -2  12   0    7.47    0.77 
   2  12   0    7.94    0.76 
   2  12   0    8.50    0.61 
  -2  12   0    8.44    0.71 
   2  12   0    7.88    0.74 
   2  12   0    7.50    0.63 
  -2  12   0    8.94    0.65 
  -2  12   0    8.90    0.91 
   2  12   0    8.63    0.51 
   2  12   0    8.60    0.66 
  -2  12   0    8.18    0.80 
  -3 -12   0    0.43    0.32 
  -3 -12   0    0.25    0.27 
   3 -12   0    0.20    0.28 
  -3 -12   0    0.10    0.18 
  -3 -12   0    0.04    0.16 
   3 -12   0    0.41    0.41 
  -3 -12   0    0.11    0.21 
  -3 -12   0    0.19    0.18 
   3 -12   0    0.65    0.41 
   3 -12   0    0.14    0.25 
   3 -12   0    0.16    0.18 
   3 -12   0    0.56    0.40 
  -3 -12   0    0.34    0.21 
  -3 -12   0    0.40    0.39 
   3 -12   0    0.42    0.20 
  -3 -12   0    0.42    0.21 
  -3  12   0   -0.08    0.31 
  -3  12   0    0.26    0.29 
  -3  12   0    0.41    0.25 
   3  12   0    0.29    0.27 
  -3  12   0    0.57    0.31 
   3  12   0    0.04    0.17 
   3  12   0    0.50    0.17 
  -3  12   0    0.63    0.45 
   3  12   0    0.38    0.29 
   3  12   0    0.67    0.24 
  -3  12   0    1.00    0.47 
  -3  12   0    0.51    0.29 
   3  12   0    0.34    0.21 
  -3  12   0    0.40    0.27 
   3  12   0    0.40    0.20 
  -3  12   0    0.50    0.32 
  -3  12   0    0.49    0.24 
   4 -12   0    0.74    0.31 
  -4 -12   0    1.16    0.39 
  -4 -12   0    0.47    0.26 
   4 -12   0    1.15    0.32 
   4 -12   0    1.50    0.39 
  -4 -12   0    1.01    0.25 
  -4 -12   0    1.03    0.33 
   4 -12   0    1.07    0.40 
  -4 -12   0    1.16    0.29 
  -4 -12   0    1.40    0.56 
  -4 -12   0    1.25    0.29 
   4 -12   0    0.68    0.29 
  -4 -12   0    0.96    0.30 
   4 -12   0    0.48    0.39 
   4  12   0    0.82    0.27 
  -4  12   0    1.12    0.40 
   4  12   0    0.60    0.32 
   4  12   0    0.66    0.17 
  -4  12   0    0.45    0.28 
  -4  12   0    0.84    0.37 
   4  12   0    0.82    0.28 
   4  12   0    1.09    0.20 
  -4  12   0    1.19    0.58 
   4  12   0    1.25    0.38 
  -4  12   0    0.56    0.28 
  -4  12   0    1.02    0.32 
  -4  12   0    0.81    0.32 
   4  12   0    0.92    0.43 
  -4  12   0    0.88    0.48 
  -4  12   0    1.18    0.42 
   4  12   0    0.74    0.22 
   4  12   0    1.23    0.31 
  -5 -12   0   27.76    1.33 
   5 -12   0   31.17    1.42 
  -5 -12   0   31.99    1.58 
  -5 -12   0   31.11    1.57 
   5 -12   0   29.75    1.67 
  -5 -12   0   30.80    1.41 
  -5 -12   0   32.26    1.32 
   5 -12   0   32.46    1.44 
   5 -12   0   30.21    1.69 
  -5 -12   0   30.46    1.51 
   5 -12   0   30.06    1.56 
  -5 -12   0   34.40    1.54 
  -5 -12   0   31.19    1.35 
   5 -12   0   29.41    1.78 
   5  12   0   31.13    0.99 
  -5  12   0   29.83    1.59 
  -5  12   0   29.56    1.67 
   5  12   0   29.38    1.00 
  -5  12   0   30.69    1.64 
   5  12   0   31.75    1.36 
  -5  12   0   32.07    1.68 
  -5  12   0   33.26    1.89 
   5  12   0   32.76    1.61 
   5  12   0   33.49    2.25 
  -5  12   0   32.86    1.66 
   5  12   0   30.09    1.31 
  -5  12   0   34.25    1.81 
   5  12   0   29.44    1.44 
  -6 -12   0    0.21    0.18 
  -6 -12   0   -0.16    0.24 
  -6 -12   0    0.16    0.21 
  -6 -12   0    0.09    0.19 
   6 -12   0    0.00    0.19 
  -6 -12   0   -0.08    0.17 
   6 -12   0    0.11    0.25 
   6 -12   0    0.59    0.46 
   6 -12   0   -0.21    0.22 
   6 -12   0   -0.04    0.31 
   6 -12   0   -0.59    0.50 
  -6 -12   0   -0.15    0.36 
  -6 -12   0    0.06    0.30 
  -6 -12   0    0.01    0.24 
  -6  12   0   -0.11    0.26 
  -6  12   0    0.12    0.28 
  -6  12   0   -0.51    0.26 
   6  12   0    0.08    0.19 
  -6  12   0   -0.02    0.33 
  -6  12   0   -0.38    0.26 
   6  12   0   -0.06    0.15 
   6  12   0   -0.04    0.27 
  -6  12   0   -0.18    0.26 
  -6  12   0    0.22    0.37 
   7 -12   0    8.18    0.92 
  -7 -12   0    9.28    0.66 
   7 -12   0    9.72    1.01 
  -7 -12   0   10.18    0.72 
   7 -12   0    8.53    0.69 
   7 -12   0    8.57    0.73 
  -7 -12   0    9.47    0.87 
  -7 -12   0   11.08    0.79 
  -7 -12   0    8.87    0.90 
   7 -12   0    9.81    0.92 
  -7 -12   0    8.75    0.85 
   7 -12   0    6.32    1.02 
  -7 -12   0    8.11    0.73 
  -7  12   0    9.16    1.02 
   7  12   0    9.02    0.60 
   7  12   0    8.68    0.80 
  -7  12   0    9.29    1.00 
  -7  12   0    9.08    1.01 
  -7  12   0    8.51    1.68 
   8 -12   0    8.52    1.11 
  -8 -12   0    4.42    0.50 
   8 -12   0    5.27    0.72 
  -8 -12   0    6.45    0.82 
  -8 -12   0    6.40    0.73 
   8 -12   0    5.30    0.56 
  -8 -12   0    5.56    0.54 
  -8 -12   0    6.06    0.70 
   8 -12   0    6.41    0.96 
   8 -12   0    6.98    0.82 
  -8 -12   0    5.96    0.63 
  -8  12   0    6.92    1.04 
  -8  12   0    5.53    1.04 
  -8  12   0    5.83    0.88 
  -8  12   0    6.10    0.99 
  -8  12   0    5.29    0.86 
   8  12   0    3.97    0.60 
   8  12   0    5.53    0.48 
  -9 -12   0    1.47    0.43 
  -9 -12   0    0.40    0.49 
  -9 -12   0    1.30    0.34 
   9 -12   0    1.12    0.50 
   9 -12   0    1.84    0.45 
   9 -12   0    0.89    0.33 
  -9 -12   0    1.37    0.40 
   9 -12   0    1.55    0.56 
   9 -12   0    0.74    0.49 
  -9 -12   0    1.62    0.51 
  -9 -12   0    1.02    0.32 
  -9  12   0    0.33    0.44 
  -9  12   0    1.55    0.63 
   9  12   0    1.05    0.29 
   9  12   0    0.49    0.38 
  -9  12   0    0.33    0.48 
  -9  12   0    1.70    0.63 
  -9  12   0    1.92    0.61 
 -10 -12   0    2.90    0.51 
 -10 -12   0    3.62    0.54 
 -10 -12   0    1.86    0.60 
  10 -12   0    3.70    0.85 
 -10 -12   0    3.43    0.49 
 -10 -12   0    3.47    0.67 
  10 -12   0    2.29    0.63 
  10 -12   0    3.56    0.61 
 -10  12   0    2.88    0.81 
 -10  12   0    3.29    0.91 
 -10  12   0    3.26    0.92 
 -10  12   0    3.38    0.80 
  10  12   0    3.20    0.45 
  10  12   0    3.14    0.59 
  11 -12   0    0.35    0.43 
  11 -12   0   -0.18    0.62 
 -11 -12   0    0.59    0.37 
 -11 -12   0    0.52    0.36 
 -11 -12   0    0.13    0.34 
 -11 -12   0    0.04    0.32 
  11 -12   0    0.33    0.58 
  11  12   0    0.22    0.38 
  11  12   0    0.31    0.31 
 -11  12   0    0.67    0.75 
 -11  12   0   -0.12    0.70 
 -11  12   0    0.54    0.60 
 -11  12   0   -0.32    0.61 
   0 -13   0    0.02    0.17 
   0 -13   0   -0.21    0.16 
   0 -13   0    0.27    0.37 
   0 -13   0    0.16    0.21 
   0 -13   0   -0.27    0.21 
   0 -13   0    0.14    0.23 
   0 -13   0    0.06    0.31 
   0 -13   0   -0.15    0.39 
   0  13   0   -0.07    0.34 
   0  13   0   -0.19    0.19 
   0  13   0    0.24    0.28 
   0  13   0   -0.10    0.19 
   0  13   0    0.04    0.28 
   0  13   0    0.21    0.22 
   0  13   0   -0.02    0.12 
  -1 -13   0   10.21    0.81 
  -1 -13   0    9.71    0.80 
  -1 -13   0    9.66    0.94 
  -1 -13   0   11.80    0.74 
  -1 -13   0   10.13    0.79 
   1 -13   0    9.97    1.21 
   1 -13   0    9.02    0.70 
  -1 -13   0   10.03    0.90 
   1 -13   0    9.67    0.83 
   1 -13   0   10.93    1.01 
   1 -13   0    8.73    0.80 
   1 -13   0   10.98    0.83 
  -1 -13   0   10.46    1.04 
  -1  13   0    9.49    0.62 
   1  13   0    9.63    0.54 
  -1  13   0    9.81    0.93 
   1  13   0    9.22    0.70 
   1  13   0   10.27    0.79 
  -1  13   0    8.79    0.93 
   1  13   0    9.95    0.67 
  -1  13   0   10.32    1.03 
  -1  13   0    9.79    0.77 
  -1  13   0    8.73    0.79 
  -1  13   0   10.43    0.89 
   1  13   0   10.85    1.50 
   1  13   0    8.78    0.88 
   1  13   0    8.91    0.80 
  -1  13   0   11.01    0.80 
  -2 -13   0   20.08    0.93 
  -2 -13   0   21.69    1.22 
  -2 -13   0   19.86    1.16 
   2 -13   0   20.87    1.24 
   2 -13   0   19.05    1.37 
   2 -13   0   20.17    1.09 
  -2 -13   0   21.66    1.25 
  -2 -13   0   19.49    1.29 
  -2 -13   0   19.09    1.26 
  -2 -13   0   21.00    1.05 
   2 -13   0   19.66    1.25 
  -2 -13   0   22.98    1.19 
  -2 -13   0   19.51    1.25 
   2 -13   0   19.35    1.23 
  -2  13   0   21.77    1.23 
   2  13   0   21.28    1.30 
  -2  13   0   19.85    1.33 
   2  13   0   21.92    1.04 
  -2  13   0   21.15    1.42 
  -2  13   0   20.62    1.37 
   2  13   0   21.69    1.20 
  -2  13   0   20.60    1.31 
  -2  13   0   21.69    1.29 
  -2  13   0   21.00    1.18 
   2  13   0   21.82    1.11 
  -2  13   0   20.25    1.36 
   2  13   0   22.06    0.90 
   2  13   0   23.16    1.19 
  -2  13   0   20.88    1.06 
   2  13   0   21.74    0.99 
   3 -13   0    7.28    0.64 
   3 -13   0    7.57    1.02 
  -3 -13   0    7.29    0.58 
   3 -13   0    7.49    0.68 
  -3 -13   0    7.15    0.53 
  -3 -13   0    6.47    0.67 
  -3 -13   0    6.77    0.65 
   3 -13   0    8.47    0.82 
  -3 -13   0    7.14    0.81 
  -3 -13   0    6.53    0.79 
  -3 -13   0    5.98    0.72 
   3 -13   0    6.79    0.75 
  -3 -13   0    7.74    0.69 
  -3 -13   0    7.03    0.70 
   3  13   0    6.04    0.52 
  -3  13   0    6.13    0.62 
  -3  13   0    5.00    0.72 
   3  13   0    7.15    0.63 
   3  13   0    7.20    0.77 
  -3  13   0    8.12    1.04 
  -3  13   0    5.77    0.86 
  -3  13   0    4.36    0.91 
  -3  13   0    4.66    0.69 
  -3  13   0    6.33    0.70 
   3  13   0    6.76    0.63 
  -3  13   0    5.91    0.86 
   3  13   0    7.82    0.51 
  -4 -13   0    9.11    0.78 
  -4 -13   0    8.24    0.71 
  -4 -13   0    7.94    0.73 
   4 -13   0    8.91    0.91 
   4 -13   0    9.36    0.74 
  -4 -13   0   10.23    0.85 
  -4 -13   0    9.71    0.64 
   4 -13   0   10.54    0.93 
   4 -13   0    9.63    0.78 
  -4 -13   0    8.83    0.88 
   4 -13   0    8.18    0.92 
  -4 -13   0   11.13    0.72 
  -4 -13   0    9.41    0.92 
   4  13   0    9.14    0.51 
  -4  13   0    9.08    0.92 
   4  13   0    9.86    0.71 
  -4  13   0    9.60    0.98 
  -4  13   0   11.45    0.93 
  -4  13   0    9.26    0.95 
   4  13   0    8.56    0.84 
   4  13   0   10.54    0.73 
  -4  13   0    9.32    0.94 
  -4  13   0    9.13    0.82 
   4  13   0   10.32    0.53 
   4  13   0   10.11    0.60 
   4  13   0    9.21    0.73 
   5 -13   0    0.10    0.27 
   5 -13   0    0.24    0.22 
  -5 -13   0   -0.14    0.19 
  -5 -13   0    0.07    0.21 
  -5 -13   0    0.22    0.24 
  -5 -13   0    0.14    0.19 
  -5 -13   0    0.20    0.33 
  -5 -13   0    0.28    0.27 
   5 -13   0    0.24    0.39 
   5 -13   0    0.48    0.25 
   5 -13   0   -0.14    0.24 
   5  13   0   -0.17    0.32 
  -5  13   0    0.30    0.32 
   5  13   0   -0.07    0.21 
  -5  13   0    0.20    0.35 
  -5  13   0    0.00    0.29 
  -5  13   0    0.29    0.40 
   5  13   0    0.14    0.20 
  -5  13   0    0.64    0.36 
   5  13   0    0.23    0.13 
   5  13   0    0.20    0.14 
  -5  13   0    0.68    0.37 
  -6 -13   0    5.86    0.81 
  -6 -13   0    6.81    0.67 
   6 -13   0    6.98    0.66 
   6 -13   0    6.90    0.86 
  -6 -13   0    7.28    0.71 
  -6 -13   0    6.02    0.60 
   6 -13   0    5.52    1.02 
   6 -13   0    7.20    0.98 
  -6 -13   0    6.38    0.60 
  -6 -13   0    7.10    0.60 
   6 -13   0    8.01    1.05 
   6  13   0    5.27    0.53 
  -6  13   0    8.23    1.47 
  -6  13   0    6.81    0.95 
  -6  13   0    7.11    0.91 
  -6  13   0    6.82    0.96 
  -7 -13   0    0.35    0.27 
   7 -13   0    0.30    0.35 
   7 -13   0    0.14    0.25 
  -7 -13   0   -0.17    0.39 
   7 -13   0    0.42    0.36 
   7 -13   0   -0.75    0.46 
  -7 -13   0    0.56    0.34 
   7 -13   0    0.32    0.27 
  -7 -13   0    0.01    0.22 
  -7 -13   0    0.19    0.22 
  -7 -13   0    0.04    0.23 
   7  13   0    0.20    0.26 
  -7  13   0   -0.12    0.45 
   7  13   0   -0.45    0.31 
  -7  13   0   -0.22    0.33 
  -7  13   0    0.24    0.37 
   7  13   0   -0.05    0.17 
  -7  13   0    0.33    0.35 
  -7  13   0    0.18    0.44 
  -7  13   0    0.13    0.34 
  -7  13   0   -0.24    0.36 
  -8 -13   0    9.32    1.00 
  -8 -13   0    9.76    0.91 
  -8 -13   0   10.11    0.87 
   8 -13   0   10.59    0.79 
  -8 -13   0   10.75    0.75 
   8 -13   0   10.80    1.32 
  -8 -13   0   10.24    0.77 
   8 -13   0   10.87    0.89 
  -8 -13   0    9.74    0.90 
   8 -13   0   10.46    1.14 
  -8  13   0    8.99    1.21 
  -8  13   0   10.86    1.27 
  -8  13   0    9.85    1.53 
  -8  13   0    9.13    1.20 
   8  13   0   10.11    0.68 
  -8  13   0   11.65    1.21 
  -8  13   0   10.49    1.14 
  -9 -13   0    1.05    0.54 
  -9 -13   0    1.58    0.40 
   9 -13   0    1.48    0.69 
   9 -13   0    1.18    0.55 
  -9 -13   0    1.52    0.42 
   9 -13   0    1.32    0.37 
  -9 -13   0    1.75    0.38 
   9 -13   0    1.22    0.42 
  -9 -13   0    1.78    0.47 
  -9 -13   0    2.23    0.63 
  -9  13   0    2.11    0.66 
  -9  13   0    0.81    0.51 
   9  13   0    1.13    0.30 
  -9  13   0    1.62    0.60 
   9  13   0    0.18    0.39 
  -9  13   0    1.23    0.65 
  -9  13   0    0.76    0.57 
  -9  13   0    0.71    0.70 
 -10 -13   0    4.12    0.64 
 -10 -13   0    4.96    0.60 
 -10 -13   0    4.80    0.75 
  10 -13   0    4.84    0.73 
 -10 -13   0    4.28    0.60 
  10 -13   0    4.95    0.93 
  10 -13   0    4.46    0.89 
 -10  13   0    5.64    1.03 
 -10  13   0    5.00    0.99 
  10  13   0    5.06    0.57 
 -10  13   0    4.51    1.06 
 -10  13   0    3.99    0.88 
 -10  13   0    4.94    1.13 
  11 -13   0    0.08    0.59 
 -11 -13   0    0.75    0.41 
 -11 -13   0    0.56    0.49 
  11 -13   0    0.09    0.66 
 -11 -13   0   -0.19    0.37 
 -11 -13   0   -0.02    0.38 
  11 -13   0   -0.01    0.47 
 -11  13   0   -0.12    0.77 
 -11  13   0    0.50    0.77 
 -11  13   0    0.55    0.80 
 -11  13   0    0.57    0.74 
 -11  13   0    0.48    0.59 
   0 -14   0   64.16    2.53 
   0 -14   0   60.99    2.49 
   0 -14   0   60.45    2.43 
   0 -14   0   58.11    2.65 
   0 -14   0   61.53    2.27 
   0 -14   0   61.56    2.50 
   0  14   0   59.02    2.25 
   0  14   0   64.26    2.00 
   0  14   0   63.84    2.54 
   0  14   0   57.51    2.47 
   0  14   0   57.59    2.60 
   0  14   0   58.26    2.41 
   0  14   0   55.33    2.22 
   1 -14   0    1.65    0.50 
  -1 -14   0    1.73    0.42 
   1 -14   0    1.86    0.48 
   1 -14   0    1.40    0.37 
   1 -14   0    1.22    0.40 
  -1 -14   0    2.02    0.48 
  -1 -14   0    1.41    0.34 
  -1 -14   0    1.58    0.43 
   1 -14   0    1.36    0.39 
  -1 -14   0    2.12    0.60 
   1 -14   0    1.41    0.35 
   1  14   0    1.39    0.31 
  -1  14   0    1.72    0.42 
   1  14   0    1.97    0.56 
  -1  14   0    0.95    0.33 
  -1  14   0    1.26    0.27 
   1  14   0    1.55    0.27 
   1  14   0    1.70    0.45 
   1  14   0    1.34    0.41 
  -1  14   0    1.38    0.42 
   1  14   0    1.73    0.43 
  -1  14   0    1.31    0.52 
   1  14   0    1.37    0.37 
  -1  14   0    1.09    0.41 
  -1  14   0    2.45    0.64 
   2 -14   0    9.05    1.07 
  -2 -14   0    8.53    0.78 
  -2 -14   0    8.90    0.68 
   2 -14   0    8.24    0.85 
  -2 -14   0    8.88    1.10 
   2 -14   0   10.01    0.81 
  -2 -14   0    8.98    0.79 
   2 -14   0    8.62    0.84 
   2 -14   0    9.72    0.75 
  -2 -14   0    8.11    0.77 
  -2 -14   0    8.02    0.78 
   2  14   0    8.93    0.75 
   2  14   0    8.99    0.69 
   2  14   0    7.65    0.99 
   2  14   0    8.71    0.91 
  -2  14   0    9.82    0.95 
   2  14   0    8.20    0.62 
   2  14   0    7.71    0.70 
  -2  14   0    9.89    0.89 
  -2  14   0    8.98    0.88 
  -2  14   0    8.75    0.67 
  -2  14   0    8.00    0.78 
  -2  14   0   10.23    1.05 
  -2  14   0    8.14    1.07 
  -3 -14   0   -0.03    0.22 
  -3 -14   0    0.15    0.23 
  -3 -14   0    0.32    0.21 
   3 -14   0    0.28    0.29 
  -3 -14   0   -0.31    0.34 
   3 -14   0    0.26    0.24 
  -3 -14   0    0.15    0.20 
  -3 -14   0    0.04    0.20 
   3 -14   0    0.20    0.33 
   3 -14   0    0.34    0.25 
  -3 -14   0    0.22    0.27 
  -3  14   0   -0.10    0.50 
   3  14   0    0.09    0.18 
   3  14   0    0.35    0.28 
  -3  14   0   -0.02    0.23 
  -3  14   0    0.75    0.35 
  -3  14   0    0.39    0.49 
   3  14   0    0.40    0.24 
  -3  14   0    0.51    0.39 
   3  14   0    0.30    0.24 
  -3  14   0   -0.17    0.30 
   3  14   0    0.13    0.23 
   3  14   0   -0.23    0.33 
  -4 -14   0    9.29    0.63 
   4 -14   0   10.53    1.06 
   4 -14   0    8.88    0.79 
  -4 -14   0    8.59    0.84 
  -4 -14   0    9.38    0.99 
  -4 -14   0    9.88    0.80 
  -4 -14   0    9.49    0.72 
  -4 -14   0    8.70    0.82 
  -4 -14   0    9.91    0.84 
   4 -14   0    9.55    0.96 
   4 -14   0    8.59    0.75 
   4 -14   0    8.05    0.92 
  -4  14   0    8.44    0.98 
  -4  14   0    8.88    0.89 
  -4  14   0    9.19    0.83 
   4  14   0    9.63    0.75 
   4  14   0   10.36    0.81 
  -4  14   0    9.54    0.98 
   4  14   0   10.15    0.76 
   4  14   0    9.84    0.54 
  -4  14   0    8.87    0.97 
   5 -14   0    3.36    0.71 
   5 -14   0    3.38    0.54 
  -5 -14   0    3.27    0.53 
  -5 -14   0    2.38    0.51 
   5 -14   0    5.06    1.01 
   5 -14   0    3.30    0.64 
  -5 -14   0    3.56    0.51 
   5 -14   0    4.04    0.77 
  -5 -14   0    2.78    0.63 
  -5 -14   0    2.18    0.46 
  -5 -14   0    3.28    0.63 
  -5 -14   0    2.97    0.61 
  -5  14   0    4.01    0.72 
  -5  14   0    3.23    0.64 
  -5  14   0    3.19    0.65 
  -5  14   0    5.18    0.99 
   5  14   0    3.49    0.50 
  -5  14   0    3.08    0.66 
   6 -14   0   12.35    0.90 
  -6 -14   0   12.10    0.99 
  -6 -14   0   10.69    0.80 
  -6 -14   0   11.16    0.80 
   6 -14   0   12.45    1.16 
   6 -14   0   11.16    1.50 
  -6 -14   0   11.26    0.96 
  -6 -14   0   11.30    0.86 
  -6 -14   0   10.23    1.04 
   6 -14   0   10.03    1.10 
  -6  14   0   10.09    1.08 
  -6  14   0   11.04    1.08 
  -6  14   0   12.98    1.18 
   6  14   0   11.54    0.77 
  -6  14   0    9.63    1.16 
  -7 -14   0   32.20    1.65 
  -7 -14   0   30.75    1.46 
   7 -14   0   31.60    1.94 
  -7 -14   0   31.49    1.70 
   7 -14   0   31.13    1.56 
   7 -14   0   34.12    1.56 
   7 -14   0   28.12    1.91 
  -7 -14   0   29.60    1.47 
  -7 -14   0   30.24    1.41 
  -7  14   0   30.76    1.89 
  -7  14   0   31.93    1.95 
  -7  14   0   29.85    2.03 
  -7  14   0   30.16    2.08 
  -7  14   0   31.26    1.90 
   7  14   0   31.14    1.35 
  -8 -14   0   10.78    0.81 
  -8 -14   0    9.35    1.10 
  -8 -14   0    8.10    0.92 
  -8 -14   0    9.78    0.94 
   8 -14   0    9.32    0.90 
  -8 -14   0    9.12    0.87 
   8 -14   0    9.96    0.82 
   8 -14   0   10.80    1.20 
  -8 -14   0    9.05    0.74 
   8  14   0    8.83    0.67 
  -8  14   0    8.75    1.16 
  -8  14   0    6.11    1.07 
  -8  14   0    8.63    1.13 
  -8  14   0   10.70    1.37 
  -8  14   0    7.26    1.09 
  -8  14   0    8.55    1.21 
   9 -14   0   36.08    2.24 
  -9 -14   0   33.62    1.75 
   9 -14   0   36.85    1.80 
  -9 -14   0   37.79    1.95 
  -9 -14   0   34.03    1.59 
   9 -14   0   36.94    2.21 
  -9 -14   0   37.68    1.67 
  -9  14   0   36.55    2.30 
  -9  14   0   35.51    2.47 
  -9  14   0   39.38    2.31 
   9  14   0   38.77    1.52 
  -9  14   0   42.03    3.47 
  -9  14   0   35.84    2.21 
  -9  14   0   38.60    2.40 
  10 -14   0    3.08    0.84 
 -10 -14   0    1.91    0.49 
 -10 -14   0    2.16    1.09 
  10 -14   0    1.41    0.52 
  10 -14   0    3.52    0.91 
  10 -14   0    0.31    0.36 
 -10 -14   0    1.07    0.45 
 -10 -14   0    2.14    0.49 
 -10  14   0    1.63    1.09 
 -10  14   0    0.95    1.19 
  10  14   0    1.53    0.39 
  10  14   0    0.97    0.50 
 -10  14   0    1.14    0.73 
   0 -15   0    0.12    0.20 
   0 -15   0    0.18    0.23 
   0 -15   0    0.42    0.54 
   0 -15   0   -0.07    0.23 
   0 -15   0    0.00    0.29 
   0  15   0    0.22    0.26 
   0  15   0    0.18    0.24 
   0  15   0   -0.06    0.16 
   0  15   0    0.84    0.51 
   0  15   0   -0.05    0.43 
   0  15   0    0.26    0.41 
   0  15   0   -0.23    0.28 
  -1 -15   0  119.04    4.03 
  -1 -15   0  110.11    3.92 
  -1 -15   0  114.73    4.03 
  -1 -15   0  114.29    3.77 
   1 -15   0  117.47    3.82 
   1 -15   0  117.07    4.13 
   1 -15   0  121.41    4.16 
   1 -15   0  107.18    3.91 
  -1 -15   0  124.16    5.15 
   1 -15   0  111.30    4.03 
   1 -15   0  112.26    4.34 
   1  15   0  122.85    4.08 
  -1  15   0  115.67    4.19 
  -1  15   0  116.38    3.88 
   1  15   0  115.11    3.95 
   1  15   0  101.58    3.83 
  -1  15   0  113.18    4.03 
   1  15   0  117.10    3.76 
  -1  15   0  112.89    4.13 
  -1  15   0  116.72    3.52 
   1  15   0  114.11    3.68 
   2 -15   0    1.05    0.43 
   2 -15   0    1.65    0.46 
  -2 -15   0    1.79    0.44 
   2 -15   0    1.48    0.44 
   2 -15   0    1.90    0.47 
  -2 -15   0    2.41    0.54 
  -2 -15   0    2.13    0.57 
  -2 -15   0    2.17    0.47 
   2 -15   0    1.14    0.34 
  -2 -15   0    2.61    0.52 
  -2 -15   0    1.63    0.40 
   2  15   0    2.33    0.48 
   2  15   0    1.94    0.35 
   2  15   0    1.66    0.44 
  -2  15   0    1.01    0.41 
  -2  15   0    1.30    0.44 
  -2  15   0    1.71    0.54 
   2  15   0    2.17    0.45 
   2  15   0    1.22    0.44 
  -2  15   0    1.22    0.44 
  -3 -15   0    3.22    0.51 
  -3 -15   0    3.06    0.74 
   3 -15   0    5.67    0.76 
   3 -15   0    3.32    0.66 
  -3 -15   0    2.83    0.69 
  -3 -15   0    3.86    0.60 
   3 -15   0    3.43    0.54 
   3 -15   0    3.78    0.66 
  -3  15   0    4.99    0.83 
  -3  15   0    3.45    0.56 
   3  15   0    3.41    0.57 
   3  15   0    5.06    0.47 
   3  15   0    4.76    0.54 
  -3  15   0    3.45    0.65 
   3  15   0    3.87    0.55 
  -3  15   0    2.42    0.54 
   3  15   0    3.70    0.51 
  -3  15   0    2.99    0.86 
  -4 -15   0   11.06    0.90 
  -4 -15   0   12.26    0.97 
  -4 -15   0   11.68    1.19 
  -4 -15   0   10.89    0.96 
   4 -15   0    9.49    0.83 
   4 -15   0   10.98    0.91 
   4 -15   0   11.89    1.98 
  -4 -15   0   10.97    0.69 
  -4 -15   0   10.28    1.12 
  -4 -15   0   11.50    0.81 
   4 -15   0   11.70    1.29 
  -4  15   0   10.17    0.88 
  -4  15   0   11.62    1.16 
  -4  15   0   10.68    1.09 
  -4  15   0   11.34    1.02 
  -4  15   0   10.27    1.09 
   5 -15   0    0.36    0.33 
   5 -15   0    0.65    0.45 
  -5 -15   0    0.60    0.51 
  -5 -15   0    0.38    0.36 
   5 -15   0    0.61    0.32 
  -5 -15   0    0.36    0.30 
  -5 -15   0    0.78    0.33 
  -5 -15   0    0.66    0.29 
  -5 -15   0    0.73    0.30 
   5 -15   0    0.33    0.33 
  -5  15   0    0.98    0.43 
  -5  15   0    0.26    0.44 
  -5  15   0    0.40    0.39 
  -5  15   0    1.01    0.44 
   5  15   0    0.21    0.25 
   5  15   0   -0.22    0.26 
  -5  15   0    0.85    0.50 
   5  15   0    0.16    0.17 
   5  15   0   -0.37    0.41 
   5  15   0    0.06    0.14 
   6 -15   0   35.94    2.10 
  -6 -15   0   37.52    1.57 
   6 -15   0   40.88    1.84 
  -6 -15   0   38.23    1.67 
  -6 -15   0   33.59    2.01 
  -6 -15   0   41.89    2.01 
   6 -15   0   35.57    2.32 
  -6 -15   0   40.24    1.93 
   6 -15   0   35.46    2.09 
  -6 -15   0   37.37    1.74 
  -6  15   0   37.61    2.02 
  -6  15   0   40.57    2.35 
   6  15   0   38.27    1.63 
  -6  15   0   40.79    2.28 
  -6  15   0   36.42    2.07 
  -6  15   0   39.83    2.22 
   7 -15   0   28.70    1.86 
  -7 -15   0   25.63    1.34 
  -7 -15   0   25.41    1.57 
   7 -15   0   27.17    1.50 
   7 -15   0   27.48    1.83 
  -7 -15   0   23.68    1.71 
  -7 -15   0   26.35    1.52 
  -7 -15   0   28.17    1.45 
   7 -15   0   26.40    1.42 
  -7 -15   0   24.90    1.32 
  -7  15   0   26.55    1.89 
  -7  15   0   26.95    2.01 
  -7  15   0   27.39    1.82 
  -7  15   0   27.69    1.81 
   7  15   0   27.08    1.27 
  -7  15   0   27.45    1.94 
  -8 -15   0   64.62    2.43 
   8 -15   0   62.98    2.56 
   8 -15   0   63.02    2.43 
  -8 -15   0   60.49    2.69 
  -8 -15   0   58.51    2.46 
  -8 -15   0   62.79    2.62 
   8 -15   0   60.66    3.18 
   8 -15   0   62.22    3.01 
  -8  15   0   61.68    3.29 
   8  15   0   65.13    2.25 
  -8  15   0   59.96    2.98 
  -8  15   0   58.38    3.02 
  -8  15   0   62.57    3.03 
  -8  15   0   61.26    3.11 
  -9 -15   0    1.43    0.40 
   9 -15   0    0.80    0.44 
  -9 -15   0    1.20    0.44 
  -9 -15   0    0.88    0.44 
   9 -15   0    1.48    0.64 
  -9 -15   0    1.07    0.47 
   9 -15   0    1.23    0.71 
   9 -15   0    1.63    0.54 
  -9  15   0    1.08    0.74 
  -9  15   0    0.72    1.17 
  -9  15   0    1.49    0.73 
   9  15   0    1.15    0.35 
   0 -16   0   60.66    2.58 
   0 -16   0   62.42    2.52 
   0 -16   0   56.08    2.29 
   0 -16   0   55.02    2.44 
   0  16   0   57.32    2.26 
   0  16   0   54.30    2.53 
   0  16   0   55.06    2.52 
   0  16   0   56.66    2.46 
   1 -16   0    0.50    0.45 
  -1 -16   0    0.92    0.38 
   1 -16   0    1.87    0.49 
   1 -16   0    1.17    0.35 
   1 -16   0    0.90    0.36 
   1 -16   0    1.09    0.43 
  -1 -16   0    1.10    0.62 
  -1 -16   0    1.59    0.48 
  -1 -16   0    2.18    0.51 
  -1 -16   0    1.34    0.67 
   1  16   0    1.68    0.50 
   1  16   0    1.83    0.52 
   1  16   0    1.39    0.37 
  -1  16   0    2.14    0.60 
  -1  16   0    1.14    0.40 
   1  16   0    0.49    0.52 
   1  16   0    1.33    0.54 
  -1  16   0    1.65    0.51 
   1  16   0    1.55    0.42 
  -1  16   0   -0.26    0.67 
  -2 -16   0   37.32    1.82 
  -2 -16   0   35.97    1.84 
  -2 -16   0   32.90    2.08 
   2 -16   0   34.94    1.81 
   2 -16   0   33.48    1.91 
  -2 -16   0   39.56    1.95 
   2 -16   0   37.33    1.98 
  -2 -16   0   37.02    1.86 
   2 -16   0   37.87    1.99 
  -2 -16   0   40.62    2.32 
   2 -16   0   35.86    1.72 
  -2  16   0   37.06    1.95 
   2  16   0   37.52    1.86 
  -2  16   0   36.10    2.01 
   2  16   0   37.12    1.78 
   2  16   0   37.01    1.53 
   2  16   0   34.09    1.67 
  -2  16   0   38.38    1.56 
  -3 -16   0    4.08    0.90 
  -3 -16   0    4.32    0.70 
  -3 -16   0    6.74    0.89 
   3 -16   0    4.95    0.76 
   3 -16   0    5.30    0.79 
  -3 -16   0    4.11    0.70 
   3 -16   0    4.03    0.63 
   3 -16   0    3.48    0.66 
  -3 -16   0    5.31    0.77 
  -3 -16   0    5.52    0.88 
   3 -16   0    4.73    0.76 
   3  16   0    3.87    0.58 
  -3  16   0    5.92    0.93 
   3  16   0    4.67    0.67 
  -3  16   0    4.00    0.74 
  -3  16   0    5.50    0.63 
   3  16   0    6.16    0.55 
  -3  16   0    6.19    0.88 
   3  16   0    4.40    0.62 
  -3  16   0    4.55    0.77 
   4 -16   0   24.09    1.40 
  -4 -16   0   26.82    1.58 
   4 -16   0   24.19    1.44 
  -4 -16   0   23.70    1.47 
  -4 -16   0   23.36    1.76 
  -4 -16   0   26.34    1.48 
   4 -16   0   23.14    1.62 
   4 -16   0   23.26    1.62 
  -4  16   0   24.91    1.74 
  -4  16   0   24.36    1.66 
   4  16   0   24.20    1.35 
  -4  16   0   26.58    1.93 
  -4  16   0   29.63    2.13 
  -4  16   0   25.61    1.41 
   4  16   0   23.27    1.32 
   5 -16   0   19.27    1.54 
   5 -16   0   22.40    1.32 
  -5 -16   0   19.99    0.96 
  -5 -16   0   19.32    1.39 
  -5 -16   0   22.06    1.67 
   5 -16   0   19.19    1.52 
  -5 -16   0   20.51    1.37 
  -5 -16   0   21.27    1.30 
  -5 -16   0   18.98    1.30 
   5 -16   0   22.06    1.36 
  -5  16   0   20.99    1.58 
  -5  16   0   19.94    1.61 
  -5  16   0   22.14    1.41 
   5  16   0   19.89    1.17 
  -5  16   0   22.80    1.52 
  -5  16   0   22.57    1.69 
  -6 -16   0   15.32    1.22 
   6 -16   0   14.41    1.40 
   6 -16   0   16.85    1.44 
  -6 -16   0   13.70    1.48 
   6 -16   0   14.59    1.11 
  -6 -16   0   13.69    0.86 
   6 -16   0   13.69    1.07 
  -6 -16   0   13.53    0.99 
  -6 -16   0   14.12    1.14 
  -6 -16   0   15.14    1.08 
  -6  16   0   12.90    1.40 
  -6  16   0   14.84    1.34 
  -6  16   0   14.43    1.45 
   6  16   0   13.14    0.93 
  -6  16   0   13.06    1.37 
  -6  16   0   17.25    1.32 
  -7 -16   0   39.24    1.74 
   7 -16   0   38.78    1.82 
  -7 -16   0   37.75    1.96 
   7 -16   0   35.51    2.20 
  -7 -16   0   36.95    2.00 
   7 -16   0   37.82    1.85 
  -7 -16   0   35.75    1.76 
   7 -16   0   35.20    2.21 
  -7  16   0   37.74    2.37 
  -7  16   0   36.31    2.15 
  -7  16   0   38.17    2.35 
  -7  16   0   37.59    2.25 
   7  16   0   35.06    1.59 
  -7  16   0   40.63    2.52 
  -8 -16   0   10.24    0.87 
  -8 -16   0    9.96    1.08 
   8 -16   0    9.74    0.97 
   8 -16   0    9.59    0.97 
   8 -16   0    7.43    1.14 
  -8 -16   0    9.32    0.88 
   8 -16   0   12.16    1.54 
  -8 -16   0    9.58    0.98 
  -8  16   0   10.92    1.57 
  -8  16   0   11.16    1.62 
  -8  16   0   10.10    1.35 
   8  16   0    9.23    0.76 
  -8  16   0    8.96    1.26 
  -8  16   0    8.10    1.26 
  -9 -16   0   40.05    2.03 
   9 -16   0   41.97    2.07 
   9 -16   0   39.54    2.50 
   9 -16   0   40.86    2.51 
  -9 -16   0   42.89    2.20 
  -9 -16   0   40.62    1.86 
  -9 -16   0   40.50    1.84 
   9  16   0   39.50    1.65 
  -9  16   0   41.29    2.82 
  -9  16   0   40.68    2.55 
  -9  16   0   37.36    2.44 
  -9  16   0   42.32    2.65 
   0 -17   0    0.08    0.30 
   0 -17   0    0.50    0.35 
   0 -17   0    0.22    0.45 
   0 -17   0    0.17    0.29 
   0  17   0    0.41    0.41 
   0  17   0   -0.24    0.21 
   0  17   0   -0.04    0.33 
   0  17   0   -0.05    0.31 
   1 -17   0   43.96    2.21 
  -1 -17   0   42.10    2.11 
   1 -17   0   40.41    2.02 
  -1 -17   0   43.00    1.91 
   1 -17   0   38.48    2.07 
  -1 -17   0   42.12    2.10 
  -1 -17   0   39.88    2.04 
   1 -17   0   39.80    1.88 
  -1 -17   0   42.44    2.09 
   1  17   0   40.91    2.08 
   1  17   0   40.22    2.06 
  -1  17   0   40.59    1.92 
  -1  17   0   42.86    2.22 
  -1  17   0   42.48    2.12 
   1  17   0   40.70    2.02 
   1  17   0   40.55    1.76 
   2 -17   0   23.65    1.60 
   2 -17   0   22.99    1.57 
  -2 -17   0   19.89    1.80 
   2 -17   0   22.71    2.09 
   2 -17   0   20.60    1.30 
  -2 -17   0   21.50    1.30 
  -2 -17   0   24.82    1.51 
  -2 -17   0   22.57    1.49 
  -2 -17   0   25.35    1.52 
   2 -17   0   21.36    1.52 
  -2  17   0   22.64    1.63 
   2  17   0   22.81    1.32 
  -2  17   0   24.75    1.59 
  -2  17   0   23.89    1.44 
   2  17   0   23.47    1.17 
   2  17   0   23.48    1.49 
   2  17   0   22.37    1.39 
   3 -17   0   30.76    1.73 
  -3 -17   0   29.22    2.09 
   3 -17   0   30.17    1.86 
   3 -17   0   31.02    1.63 
   3 -17   0   31.62    1.90 
  -3 -17   0   33.18    1.81 
   3 -17   0   30.00    1.90 
  -3 -17   0   32.72    1.81 
  -3 -17   0   33.24    1.59 
  -3 -17   0   29.01    1.68 
   3  17   0   28.32    1.57 
  -3  17   0   34.80    2.25 
   3  17   0   31.35    1.31 
  -3  17   0   30.52    1.88 
  -3  17   0   30.11    1.75 
   4 -17   0   12.37    1.02 
   4 -17   0   12.27    1.28 
   4 -17   0   11.03    1.25 
  -4 -17   0   13.38    1.14 
  -4 -17   0   13.01    0.96 
  -4 -17   0   13.04    1.13 
   4 -17   0   14.23    1.14 
   4 -17   0   11.06    1.25 
  -4 -17   0   14.24    1.54 
  -4 -17   0   11.67    1.02 
  -4  17   0   11.41    1.15 
  -4  17   0   11.09    1.25 
  -4  17   0   15.07    1.42 
  -4  17   0   10.35    0.96 
   4  17   0   11.62    0.97 
   4  17   0   13.03    1.00 
  -4  17   0   11.97    1.28 
  -5 -17   0   23.93    1.91 
   5 -17   0   23.19    1.47 
  -5 -17   0   23.50    1.53 
  -5 -17   0   24.03    1.58 
  -5 -17   0   24.11    1.46 
   5 -17   0   19.95    1.65 
   5 -17   0   23.35    1.43 
  -5 -17   0   23.34    1.33 
   5 -17   0   24.33    1.76 
  -5  17   0   22.87    1.72 
  -5  17   0   24.98    1.86 
   5  17   0   24.10    1.33 
  -5  17   0   23.35    1.48 
  -5  17   0   25.98    1.88 
  -5  17   0   23.09    1.63 
  -6 -17   0    5.60    0.82 
   6 -17   0    5.72    0.78 
  -6 -17   0    6.99    0.82 
   6 -17   0    7.42    1.11 
   6 -17   0    4.84    0.77 
   6 -17   0    6.52    1.10 
  -6 -17   0    5.73    0.81 
  -6 -17   0    6.29    0.79 
   6  17   0    6.78    0.73 
  -6  17   0    4.96    0.88 
  -6  17   0    6.25    1.02 
  -6  17   0    7.49    1.21 
  -6  17   0    5.19    0.97 
  -6  17   0    5.05    0.89 
  -7 -17   0    2.01    0.75 
   7 -17   0    1.83    0.55 
  -7 -17   0    1.79    0.53 
  -7 -17   0    2.61    0.56 
   7 -17   0    2.20    0.70 
   7 -17   0    2.85    0.63 
   7 -17   0    2.53    0.81 
  -7 -17   0    1.73    0.56 
  -7  17   0    2.34    0.85 
   7  17   0    3.01    0.53 
  -7  17   0    2.94    0.93 
  -7  17   0    1.15    0.80 
  -7  17   0    1.60    0.96 
  -7  17   0    2.24    0.78 
   8 -17   0    3.60    0.97 
  -8 -17   0    2.79    0.60 
  -8 -17   0    3.43    0.63 
  -8 -17   0    2.79    0.64 
   8 -17   0    4.33    0.96 
  -8 -17   0    2.38    0.64 
   8 -17   0    3.51    0.68 
   8 -17   0    3.15    0.79 
  -8  17   0    3.68    0.94 
   8  17   0    2.17    0.44 
  -8  17   0    3.98    1.05 
  -8  17   0    2.98    0.93 
  -8  17   0    4.22    1.08 
   0 -18   0   10.06    0.94 
   0 -18   0    9.92    1.05 
   0 -18   0    9.13    1.03 
   0 -18   0   10.21    1.02 
   0  18   0    9.11    1.12 
   0  18   0    9.99    1.06 
   0  18   0    8.34    0.87 
   1 -18   0    2.04    0.75 
   1 -18   0    2.48    0.64 
   1 -18   0    2.84    0.59 
  -1 -18   0    1.57    0.47 
  -1 -18   0    2.20    0.59 
   1 -18   0    1.44    0.60 
  -1 -18   0    2.82    0.59 
  -1 -18   0    2.18    0.59 
  -1  18   0    2.05    0.57 
   1  18   0    1.55    0.54 
   1  18   0    2.34    0.58 
   1  18   0    1.38    0.44 
  -1  18   0    1.78    0.67 
  -1  18   0    1.50    0.51 
   2 -18   0   19.62    1.49 
  -2 -18   0   18.15    1.22 
  -2 -18   0   17.34    1.34 
   2 -18   0   20.58    1.59 
  -2 -18   0   18.10    1.37 
   2 -18   0   20.00    1.31 
   2 -18   0   20.77    1.43 
  -2 -18   0   17.98    1.38 
  -2  18   0   18.33    1.56 
  -2  18   0   22.15    1.43 
   2  18   0   18.87    1.33 
  -2  18   0   19.91    1.49 
   2  18   0   19.81    1.09 
  -3 -18   0    5.90    0.80 
  -3 -18   0    4.97    0.79 
   3 -18   0    4.85    0.80 
   3 -18   0    3.44    0.71 
  -3 -18   0    4.16    0.75 
   3 -18   0    6.38    0.89 
   3 -18   0    4.58    0.77 
  -3 -18   0    4.49    0.79 
   3 -18   0    4.29    0.96 
  -3  18   0    3.18    0.98 
  -3  18   0    4.78    0.97 
  -3  18   0    4.50    0.82 
   3  18   0    7.11    0.81 
   4 -18   0   28.27    1.89 
  -4 -18   0   27.28    1.72 
  -4 -18   0   24.13    1.46 
  -4 -18   0   33.94    2.30 
   4 -18   0   27.18    1.88 
  -4 -18   0   30.42    1.70 
   4 -18   0   25.54    1.56 
   4 -18   0   27.64    1.68 
   4 -18   0   23.44    1.86 
   4  18   0   28.30    1.54 
  -4  18   0   28.17    1.98 
   4  18   0   26.32    1.51 
  -4  18   0   29.75    1.81 
  -4  18   0   27.71    2.06 
  -5 -18   0    6.76    0.99 
   5 -18   0    4.38    1.00 
   5 -18   0    5.45    1.02 
  -5 -18   0    6.18    0.88 
   5 -18   0    6.20    0.86 
   5 -18   0    7.70    1.22 
   5 -18   0    4.19    0.73 
  -5 -18   0    5.44    0.87 
  -5 -18   0    5.44    0.74 
  -5  18   0    4.54    0.93 
   5  18   0    6.13    0.75 
  -5  18   0    4.72    0.92 
  -5  18   0    5.97    1.13 
   6 -18   0    3.55    0.82 
  -6 -18   0    3.69    0.64 
   6 -18   0    3.81    0.91 
  -6 -18   0    5.25    1.01 
  -6 -18   0    4.33    0.79 
  -6 -18   0    5.23    0.77 
   6 -18   0    4.36    0.88 
   6 -18   0    4.69    0.74 
  -6  18   0    4.51    1.37 
  -6  18   0    3.56    0.91 
  -6  18   0    6.50    1.24 
   0 -19   0   -0.23    0.40 
   0 -19   0   -0.30    0.38 
   0 -19   0   -0.06    0.39 
   0 -19   0   -0.60    0.37 
   0  19   0   -0.04    0.42 
   0  19   0    0.58    0.52 
   0  19   0    0.23    0.50 
   1 -19   0    9.62    1.09 
  -1 -19   0    9.79    0.97 
  -1 -19   0   10.10    1.13 
   1 -19   0   10.66    1.13 
  -1 -19   0    9.56    1.10 
   1 -19   0   13.49    1.31 
   1 -19   0   10.72    1.05 
  -1 -19   0   12.46    1.20 
  -1  19   0   11.42    1.22 
   1  19   0   11.54    1.12 
   1  19   0   12.41    1.32 
  -1  19   0   12.18    1.38 
   1  19   0   10.11    0.92 
  -1  19   0   12.25    1.10 
   2 -19   0    4.13    0.78 
  -2 -19   0    5.89    0.83 
  -2 -19   0    4.61    0.80 
   2 -19   0    6.94    1.02 
  -2 -19   0    5.42    0.87 
   2 -19   0    6.00    0.85 
  -2 -19   0    7.87    1.09 
   2  19   0    5.11    0.85 
  -2  19   0    7.50    1.17 
   2  19   0    5.13    0.66 
  -2  19   0    6.10    1.03 
  -2  19   0    5.19    0.86 
  -3 -19   0   22.08    1.38 
  -3 -19   0   19.94    1.47 
   3 -19   0   18.54    1.60 
  -3 -19   0   18.71    1.46 
   3 -19   0   18.39    1.43 
  -3 -19   0   19.54    1.49 
  -3  19   0   18.57    1.43 
   3  19   0   17.44    1.30 
  -3  19   0   19.44    1.73 
   3  19   0   19.35    1.35 
  -3  19   0   22.18    1.71 
   4 -19   0    1.93    0.57 
   4 -19   0    2.65    0.70 
  -4 -19   0    2.11    0.56 
   4 -19   0    1.98    0.68 
   4 -19   0    1.42    0.72 
  -4 -19   0    2.47    0.96 
  -4 -19   0    3.33    1.29 
   4 -19   0    2.72    1.03 
  -4 -19   0    3.15    1.23 
   4  19   0    2.01    0.55 
  -4  19   0    1.68    0.75 
  -4  19   0    0.77    0.65 
   4  19   0    0.13    0.59 
   4  19   0    1.43    0.47 
  -4  19   0    2.23    0.85 
   5 -19   0    2.01    0.90 
  -5 -19   0    2.22    0.61 
  -5 -19   0    1.88    0.59 
  -5 -19   0    2.29    0.71 
   5 -19   0    0.95    0.58 
   5 -19   0    2.24    0.62 
   5 -19   0    1.03    0.88 
   5 -19   0    0.77    0.89 
  -5 -19   0    3.19    0.72 
   5  19   0    3.57    0.64 
  -5  19   0    3.14    0.83 
  -5  19   0    2.22    0.81 
  -5  19   0    2.04    0.81 
  -5  19   0    0.70    0.59 
   0 -20   0    8.40    1.14 
   0 -20   0    5.74    0.95 
   0 -20   0    6.82    1.45 
   0 -20   0    7.29    1.09 
   0  20   0    4.75    0.94 
   0  20   0    5.59    0.79 
   0  20   0    7.02    1.01 
   1 -20   0    3.83    0.76 
  -1 -20   0    2.98    0.67 
  -1 -20   0    3.46    0.78 
  -1 -20   0    6.27    0.99 
   1 -20   0    3.96    0.89 
   1 -20   0    4.52    0.85 
   1 -20   0    5.32    0.95 
  -1  20   0    4.24    0.98 
   1  20   0    3.59    0.78 
  -1  20   0    4.71    0.85 
   1  20   0    3.99    0.68 
  -1  20   0    5.51    0.83 
  -2 -20   0    1.04    0.61 
   2 -20   0    0.03    0.49 
   2 -20   0    0.84    0.57 
   2 -20   0    0.89    0.57 
  -2 -20   0    1.45    0.55 
  -2 -20   0    0.77    0.82 
  -2  20   0    0.46    0.66 
  -2  20   0    0.91    0.58 
  -2  20   0    1.90    0.89 
   2  20   0    1.12    0.68 
   2  20   0   -0.08    0.72 
   2  20   0    1.11    0.66 
 -14   0   1    0.29    0.44 
 -14   0   1    0.30    0.57 
 -14   0   1   -0.41    0.59 
  14   0  -1    0.11    0.39 
  14   0  -1   -0.35    0.43 
 -14   0   1   -0.09    0.62 
 -13   0   1   -0.40    0.36 
  13   0  -1    0.15    0.35 
 -13   0   1   -0.96    0.69 
  13   0  -1   -0.16    0.32 
 -13   0   1    0.46    0.51 
 -13   0   1    0.34    0.55 
 -13   0   1   -0.17    0.41 
  13   0  -1    0.13    0.40 
 -12   0   1    0.10    0.37 
 -12   0   1    0.17    0.31 
 -12   0   1    0.42    0.38 
  12   0  -1    0.19    0.31 
 -12   0   1    0.16    0.31 
  12   0  -1   -0.14    0.25 
  12   0  -1    0.03    0.31 
 -12   0   1   -0.26    0.33 
 -12   0   1   -0.01    0.48 
  11   0  -1    0.32    0.26 
 -11   0   1   -0.11    0.28 
 -11   0   1   -0.09    0.23 
 -11   0   1   -0.21    0.39 
 -11   0   1   -0.20    0.28 
  11   0  -1   -0.25    0.25 
  11   0  -1    0.08    0.23 
 -11   0   1    0.04    0.25 
  11   0  -1   -0.27    0.32 
 -11   0   1   -0.11    0.25 
 -11   0   1    0.35    0.37 
  10   0  -1   -0.11    0.21 
 -10   0   1   -0.15    0.17 
  10   0  -1    0.21    0.28 
 -10   0   1    0.24    0.32 
  10   0  -1    0.07    0.18 
  10   0  -1   -0.03    0.20 
 -10   0   1   -0.38    0.26 
 -10   0   1    0.51    0.37 
 -10   0   1    0.38    0.32 
  10   0  -1   -0.04    0.20 
 -10   0   1    0.19    0.22 
 -10   0   1   -0.20    0.23 
 -10   0   1    0.33    0.24 
  -9   0   1   -0.28    0.21 
  -9   0   1    0.06    0.20 
   9   0  -1    0.00    0.08 
   9   0  -1   -0.03    0.08 
  -9   0   1    0.01    0.18 
  -9   0   1    0.12    0.20 
   9   0  -1    0.16    0.18 
  -9   0   1    0.06    0.16 
   9   0  -1   -0.10    0.17 
  -9   0   1    0.15    0.26 
  -9   0   1    0.15    0.15 
  -9   0   1   -0.11    0.19 
   9   0  -1    0.12    0.19 
   9   0  -1    0.24    0.18 
  -8   0   1   -0.09    0.13 
   8   0  -1    0.00    0.08 
  -8   0   1    0.12    0.22 
   8   0  -1    0.17    0.17 
  -8   0   1    0.10    0.17 
  -8   0   1    0.00    0.21 
  -8   0   1    0.02    0.17 
   8   0  -1    0.14    0.15 
   8   0  -1    0.17    0.16 
  -8   0   1    0.12    0.16 
  -8   0   1   -0.08    0.17 
   8   0  -1   -0.03    0.09 
  -8   0   1    0.11    0.17 
   8   0  -1    0.14    0.18 
   8   0  -1    0.02    0.13 
   7   0  -1   -0.02    0.12 
  -7   0   1    0.07    0.12 
  -7   0   1   -0.21    0.11 
  -7   0   1    0.10    0.14 
  -7   0   1   -0.11    0.10 
  -7   0   1    0.43    0.18 
   7   0  -1    0.07    0.08 
  -7   0   1    0.00    0.14 
   7   0  -1    0.32    0.17 
  -7   0   1    0.42    0.20 
   7   0  -1    0.02    0.12 
   7   0  -1    0.14    0.11 
   7   0  -1    0.25    0.09 
   7   0  -1    0.06    0.11 
  -6   0   1    0.12    0.11 
  -6   0   1    0.05    0.11 
  -6   0   1    0.10    0.10 
  -6   0   1    0.22    0.11 
   6   0  -1    0.18    0.12 
   6   0  -1    0.06    0.09 
  -6   0   1   -0.04    0.09 
  -6   0   1    0.06    0.10 
  -6   0   1    0.10    0.11 
   6   0  -1    0.13    0.07 
  -6   0   1    0.05    0.10 
   6   0  -1    0.05    0.09 
  -6   0   1    0.10    0.09 
   6   0  -1   -0.01    0.09 
   6   0  -1    0.15    0.08 
   6   0  -1    0.07    0.09 
  -5   0   1    0.11    0.11 
  -5   0   1    0.08    0.10 
  -5   0   1    0.31    0.10 
  -5   0   1    0.10    0.08 
   5   0  -1    0.11    0.08 
   5   0  -1    0.30    0.12 
   5   0  -1    0.07    0.06 
  -5   0   1    0.11    0.09 
   5   0  -1    0.09    0.06 
   5   0  -1   -0.01    0.08 
  -5   0   1    0.04    0.08 
   5   0  -1    0.03    0.08 
  -5   0   1    0.15    0.09 
  -5   0   1    0.00    0.07 
   5   0  -1    0.04    0.08 
  -5   0   1    0.03    0.08 
   4   0  -1    0.00    0.06 
  -4   0   1    0.04    0.06 
   4   0  -1    0.07    0.06 
  -4   0   1    0.06    0.06 
   4   0  -1    0.02    0.05 
   4   0  -1    0.02    0.04 
  -4   0   1    0.07    0.05 
   4   0  -1   -0.02    0.04 
   4   0  -1    0.09    0.08 
  -4   0   1    0.06    0.06 
  -4   0   1    0.04    0.06 
  -4   0   1    0.02    0.06 
  -4   0   1    0.12    0.08 
  -4   0   1    0.07    0.06 
   4   0  -1    0.20    0.09 
   3   0  -1    0.06    0.06 
   3   0  -1    0.02    0.04 
   3   0  -1    0.11    0.03 
   3   0  -1    0.06    0.05 
  -3   0   1    0.04    0.05 
   3   0  -1   -0.01    0.04 
   3   0  -1    0.18    0.06 
   3   0  -1    0.16    0.05 
   3   0  -1    0.05    0.04 
  -3   0   1    0.25    0.07 
  -3   0   1    0.05    0.05 
  -3   0   1    0.02    0.05 
  -3   0   1    0.05    0.05 
  -3   0   1    0.01    0.05 
  -3   0   1    0.04    0.07 
  -3   0   1    0.04    0.04 
  -3   0   1    0.02    0.05 
  -2   0   1    0.16    0.06 
   2   0  -1    0.05    0.04 
  -2   0   1    0.08    0.05 
   2   0  -1    0.04    0.04 
   2   0  -1    0.25    0.07 
   2   0  -1    0.11    0.04 
  -2   0   1    0.13    0.05 
  -2   0   1    0.04    0.03 
   2   0  -1    0.06    0.04 
  -2   0   1    0.00    0.03 
  -2   0   1    0.00    0.03 
  -2   0   1    0.08    0.05 
  -2   0   1    0.03    0.03 
   2   0  -1    0.05    0.03 
   2   0  -1    0.14    0.06 
   1   0  -1    0.05    0.02 
  -1   0   1    0.10    0.03 
  -1   0   1    0.02    0.02 
   1   0  -1    0.07    0.03 
  -1   0   1    0.05    0.03 
  -1   0   1    0.02    0.02 
  -1   0   1    0.07    0.03 
  -1   0   1    0.04    0.02 
   1   0  -1    0.02    0.02 
   1   0  -1    0.02    0.02 
   1   0  -1    0.03    0.02 
  -1   0   1    0.06    0.02 
   1   0  -1    0.04    0.02 
   1   0   1    0.05    0.02 
  -1   0  -1    0.08    0.02 
  -1   0  -1    0.05    0.02 
  -1   0  -1    0.01    0.02 
   1   0   1    0.14    0.04 
   1   0   1    0.05    0.02 
  -1   0  -1    0.06    0.02 
   1   0   1    0.05    0.02 
  -1   0  -1    0.08    0.02 
  -1   0  -1    0.12    0.04 
   1   0   1    0.08    0.02 
  -2   0  -1    0.13    0.04 
   2   0   1    0.01    0.04 
  -2   0  -1    0.05    0.03 
  -2   0  -1    0.01    0.03 
   2   0   1    0.03    0.03 
  -2   0  -1    0.09    0.03 
   2   0   1    0.08    0.04 
  -2   0  -1    0.02    0.05 
   2   0   1    0.05    0.03 
  -2   0  -1    0.10    0.04 
  -2   0  -1    0.12    0.03 
  -2   0  -1    0.00    0.03 
   3   0   1    0.08    0.05 
  -3   0  -1    0.02    0.05 
   3   0   1    0.09    0.02 
  -3   0  -1    0.04    0.03 
  -3   0  -1    0.18    0.05 
   3   0   1    0.02    0.04 
  -3   0  -1    0.05    0.06 
   3   0   1   -0.02    0.04 
   3   0   1    0.07    0.05 
  -3   0  -1    0.27    0.07 
  -3   0  -1    0.04    0.05 
  -3   0  -1    0.16    0.03 
  -3   0  -1    0.03    0.04 
   3   0   1    0.00    0.05 
   4   0   1   -0.03    0.05 
  -4   0  -1    0.01    0.06 
   4   0   1    0.03    0.02 
  -4   0  -1    0.10    0.07 
   4   0   1    0.12    0.03 
  -4   0  -1    0.04    0.05 
  -4   0  -1    0.08    0.05 
  -4   0  -1    0.04    0.06 
  -4   0  -1   -0.03    0.04 
   4   0   1   -0.04    0.05 
  -4   0  -1    0.05    0.06 
   4   0   1    0.01    0.06 
  -4   0  -1   -0.03    0.07 
   4   0   1    0.07    0.05 
  -5   0  -1    0.22    0.08 
  -5   0  -1    0.13    0.10 
   5   0   1    0.06    0.08 
  -5   0  -1    0.04    0.07 
  -5   0  -1    0.13    0.07 
  -5   0  -1    0.04    0.08 
  -5   0  -1    0.08    0.07 
   5   0   1   -0.01    0.06 
  -5   0  -1    0.33    0.13 
  -5   0  -1    0.07    0.10 
   5   0   1    0.06    0.07 
   5   0   1    0.05    0.07 
   5   0   1    0.06    0.07 
  -5   0  -1    0.10    0.07 
   6   0   1    0.01    0.08 
  -6   0  -1    0.02    0.11 
  -6   0  -1    0.57    0.15 
   6   0   1    0.11    0.10 
   6   0   1    0.20    0.10 
  -6   0  -1    0.16    0.09 
  -6   0  -1    0.16    0.09 
  -6   0  -1    0.00    0.09 
  -6   0  -1   -0.04    0.08 
  -6   0  -1    0.14    0.12 
   6   0   1    0.08    0.08 
   6   0   1    0.20    0.12 
  -6   0  -1   -0.09    0.09 
  -6   0  -1    0.24    0.10 
   7   0   1    0.10    0.12 
  -7   0  -1   -0.03    0.12 
  -7   0  -1   -0.12    0.14 
  -7   0  -1    0.02    0.10 
   7   0   1    0.04    0.10 
  -7   0  -1   -0.08    0.14 
  -7   0  -1   -0.01    0.10 
  -7   0  -1   -0.10    0.10 
  -7   0  -1   -0.02    0.20 
   7   0   1    0.09    0.11 
   7   0   1    0.00    0.10 
  -7   0  -1    0.00    0.10 
   7   0   1    0.17    0.14 
   8   0   1    0.17    0.15 
  -8   0  -1    0.15    0.14 
  -8   0  -1    0.08    0.15 
  -8   0  -1    0.12    0.17 
  -8   0  -1   -0.20    0.14 
  -8   0  -1    0.19    0.20 
   8   0   1   -0.06    0.12 
   8   0   1    0.07    0.13 
  -8   0  -1   -0.17    0.16 
   8   0   1   -0.01    0.16 
   8   0   1    0.06    0.12 
  -8   0  -1    0.36    0.21 
  -8   0  -1    0.12    0.14 
  -9   0  -1    0.23    0.21 
   9   0   1    0.03    0.18 
  -9   0  -1    0.19    0.23 
  -9   0  -1   -0.21    0.23 
   9   0   1    0.06    0.15 
  -9   0  -1   -0.13    0.17 
   9   0   1   -0.09    0.15 
  -9   0  -1    0.02    0.17 
   9   0   1   -0.18    0.14 
   9   0   1    0.18    0.18 
  -9   0  -1    0.12    0.17 
  -9   0  -1    0.04    0.15 
  -9   0  -1   -0.17    0.19 
  10   0   1    0.12    0.21 
  10   0   1    0.23    0.21 
  10   0   1    0.11    0.25 
  10   0   1   -0.05    0.16 
 -10   0  -1    0.11    0.24 
 -10   0  -1   -0.02    0.25 
 -10   0  -1    0.27    0.20 
  10   0   1   -0.14    0.18 
 -10   0  -1   -0.04    0.24 
 -10   0  -1    0.22    0.22 
 -10   0  -1    0.01    0.26 
 -10   0  -1   -0.18    0.30 
 -10   0  -1    0.50    0.23 
 -11   0  -1    0.11    0.37 
 -11   0  -1   -0.09    0.23 
  11   0   1   -0.04    0.21 
 -11   0  -1   -0.30    0.40 
  11   0   1   -0.49    0.25 
 -11   0  -1    0.33    0.38 
 -11   0  -1   -0.01    0.30 
 -11   0  -1   -0.01    0.25 
  11   0   1   -0.28    0.32 
 -11   0  -1   -0.19    0.23 
  11   0   1   -0.08    0.22 
 -11   0  -1    0.30    0.34 
 -12   0  -1   -0.10    0.40 
 -12   0  -1    0.29    0.39 
 -12   0  -1   -0.10    0.30 
 -12   0  -1    0.03    0.34 
  12   0   1   -0.14    0.26 
 -12   0  -1   -0.78    0.49 
  12   0   1   -0.04    0.42 
  12   0   1   -0.25    0.23 
 -12   0  -1    0.29    0.30 
 -13   0  -1    0.00    0.36 
 -13   0  -1   -0.12    0.45 
 -13   0  -1   -0.22    0.37 
  13   0   1   -0.36    0.29 
  13   0   1   -0.07    0.34 
 -13   0  -1   -0.57    0.38 
 -13   0  -1    0.35    0.57 
  13   0   1    0.06    0.31 
 -14   0  -1   -0.25    0.54 
 -14   0  -1   -0.70    0.61 
  14   0   1    0.44    0.35 
  14   0   1   -0.21    0.35 
 -14   0  -1   -0.37    0.63 
 -14   0  -1    0.19    0.48 
 -14  -1   1    3.74    0.78 
  14  -1  -1    3.42    0.65 
 -14  -1   1    5.00    0.91 
 -14  -1   1    2.67    0.76 
 -14  -1   1    5.73    1.19 
 -14   1   1    3.48    0.74 
 -14   1   1    4.02    0.87 
 -14   1   1    3.93    0.93 
 -14   1   1    4.16    0.91 
  14   1  -1    2.50    0.60 
 -13  -1   1   -0.18    0.35 
 -13  -1   1    0.24    0.49 
 -13  -1   1   -0.43    0.39 
 -13  -1   1    0.68    0.59 
  13  -1  -1    0.14    0.35 
 -13  -1   1   -0.07    0.35 
  13  -1  -1   -0.04    0.41 
  13  -1  -1    0.01    0.37 
 -13  -1   1    0.17    0.51 
  13   1  -1    0.06    0.37 
 -13   1   1    0.38    0.48 
 -13   1   1   -0.13    0.44 
  13   1  -1    0.17    0.33 
 -13   1   1    0.81    0.59 
 -13   1   1    0.00    0.38 
  13   1  -1   -0.38    0.31 
 -13   1   1    0.11    0.75 
 -12  -1   1    9.75    0.91 
 -12  -1   1    8.96    0.91 
  12  -1  -1    8.83    0.85 
 -12  -1   1   10.79    0.99 
 -12  -1   1    9.61    0.83 
 -12  -1   1    9.46    1.14 
 -12  -1   1    8.77    0.97 
 -12   1   1   10.11    1.14 
  12   1  -1    9.00    0.82 
 -12   1   1    9.27    0.93 
 -12   1   1    9.94    0.96 
 -12   1   1   10.98    1.22 
 -12   1   1    8.28    0.92 
 -12   1   1    8.52    0.84 
  11  -1  -1    0.04    0.31 
  11  -1  -1    0.07    0.23 
 -11  -1   1    0.10    0.33 
 -11  -1   1    0.43    0.35 
 -11  -1   1   -0.01    0.25 
 -11  -1   1    0.03    0.27 
 -11  -1   1    0.01    0.28 
  11  -1  -1    0.12    0.26 
 -11  -1   1    0.10    0.24 
 -11  -1   1    0.22    0.29 
  11  -1  -1   -0.17    0.25 
 -11  -1   1    0.36    0.41 
 -11   1   1    0.44    0.42 
  11   1  -1    0.00    0.23 
 -11   1   1   -0.08    0.26 
  11   1  -1   -0.16    0.22 
  11   1  -1    0.24    0.23 
 -11   1   1   -0.06    0.49 
 -11   1   1    0.14    0.29 
 -11   1   1    0.22    0.31 
 -11   1   1    0.26    0.41 
 -10  -1   1    1.49    0.37 
 -10  -1   1    1.60    0.43 
  10  -1  -1    1.97    0.37 
 -10  -1   1    2.36    0.44 
 -10  -1   1    1.48    0.41 
  10  -1  -1    1.73    0.17 
  10  -1  -1    2.44    0.46 
  10  -1  -1    2.04    0.49 
 -10  -1   1    2.27    0.39 
  10  -1  -1    1.94    0.43 
 -10  -1   1    2.06    0.42 
  10  -1  -1    1.87    0.36 
  10  -1  -1    1.80    0.18 
 -10  -1   1    2.15    0.43 
 -10  -1   1    2.31    0.54 
  10   1  -1    2.23    0.43 
 -10   1   1    2.76    0.53 
  10   1  -1    1.77    0.36 
 -10   1   1    2.62    0.50 
 -10   1   1    1.66    0.38 
  10   1  -1    1.82    0.32 
 -10   1   1    2.39    0.52 
 -10   1   1    1.78    0.46 
 -10   1   1    2.37    0.47 
 -10   1   1    2.63    0.46 
 -10   1   1    1.72    0.50 
  10   1  -1    1.34    0.31 
  10   1  -1    1.93    0.35 
  -9  -1   1   21.77    1.08 
  -9  -1   1   20.38    1.09 
  -9  -1   1   21.60    1.14 
   9  -1  -1   21.61    0.98 
   9  -1  -1   21.14    1.11 
  -9  -1   1   18.21    1.02 
   9  -1  -1   20.95    0.75 
   9  -1  -1   20.73    0.73 
  -9  -1   1   20.44    1.01 
   9  -1  -1   20.49    1.11 
   9  -1  -1   20.48    1.13 
  -9  -1   1   18.93    0.99 
  -9  -1   1   20.89    1.30 
  -9  -1   1   19.46    0.96 
   9  -1  -1   19.81    0.99 
  -9   1   1   19.39    1.12 
   9   1  -1   19.71    1.04 
  -9   1   1   20.95    1.19 
  -9   1   1   20.01    1.31 
  -9   1   1   19.96    1.00 
   9   1  -1   20.65    1.03 
  -9   1   1   21.75    1.14 
   9   1  -1   19.88    0.93 
   9   1  -1   20.50    1.07 
  -9   1   1   17.66    1.02 
  -9   1   1   23.43    1.14 
   9   1  -1   21.11    0.92 
  -9   1   1   20.43    1.16 
   8  -1  -1    1.29    0.26 
  -8  -1   1    1.31    0.29 
   8  -1  -1    1.43    0.29 
  -8  -1   1    0.98    0.25 
  -8  -1   1    1.02    0.22 
  -8  -1   1    1.57    0.32 
  -8  -1   1    0.89    0.26 
   8  -1  -1    1.59    0.20 
  -8  -1   1    0.52    0.20 
   8  -1  -1    0.70    0.22 
   8  -1  -1    1.33    0.17 
   8  -1  -1    0.84    0.27 
  -8  -1   1    1.06    0.34 
  -8  -1   1    1.33    0.31 
   8  -1  -1    1.02    0.25 
  -8   1   1    1.13    0.28 
   8   1  -1    1.08    0.22 
   8   1  -1    0.83    0.22 
   8   1  -1    1.04    0.23 
  -8   1   1    0.95    0.26 
   8   1  -1    0.91    0.26 
   8   1  -1    1.10    0.12 
  -8   1   1    1.49    0.40 
  -8   1   1    1.15    0.28 
  -8   1   1    1.28    0.32 
  -8   1   1    0.95    0.29 
   8   1  -1    0.85    0.25 
   8   1  -1    1.37    0.13 
  -8   1   1    0.89    0.27 
  -8   1   1    1.43    0.29 
  -7  -1   1   94.65    2.92 
   7  -1  -1   89.33    2.90 
  -7  -1   1   94.48    2.97 
  -7  -1   1   94.05    2.85 
  -7  -1   1   98.19    3.24 
   7  -1  -1   92.92    3.01 
   7  -1  -1   97.46    2.68 
   7  -1  -1   96.45    2.73 
  -7  -1   1   96.65    3.04 
  -7  -1   1   93.95    2.93 
   7  -1  -1   94.11    3.05 
  -7  -1   1   95.07    2.95 
   7  -1  -1   94.31    2.87 
   7  -1  -1   95.02    2.91 
  -7  -1   1   96.19    2.85 
  -7   1   1   91.98    2.96 
   7   1  -1   95.05    2.97 
   7   1  -1   94.76    2.61 
  -7   1   1   94.45    3.27 
   7   1  -1   93.22    2.84 
   7   1  -1   95.17    2.81 
   7   1  -1   96.42    2.97 
  -7   1   1   90.14    3.02 
  -7   1   1   94.46    3.00 
   7   1  -1   94.38    2.62 
  -7   1   1   96.93    3.12 
   7   1  -1   95.24    2.96 
  -7   1   1   91.99    2.89 
  -7   1   1   90.56    2.98 
  -7   1   1   89.72    3.05 
  -6  -1   1    5.47    0.37 
  -6  -1   1    6.20    0.38 
   6  -1  -1    6.12    0.41 
  -6  -1   1    5.90    0.42 
  -6  -1   1    5.97    0.42 
  -6  -1   1    5.77    0.38 
   6  -1  -1    5.91    0.42 
   6  -1  -1    6.26    0.49 
  -6  -1   1    7.04    0.48 
  -6  -1   1    5.54    0.43 
   6  -1  -1    6.37    0.32 
  -6  -1   1    5.90    0.41 
   6  -1  -1    6.24    0.35 
   6  -1  -1    5.44    0.41 
   6  -1  -1    6.64    0.48 
  -6  -1   1    6.76    0.54 
   6   1  -1    6.39    0.44 
   6   1  -1    6.20    0.44 
  -6   1   1    5.47    0.48 
   6   1  -1    5.95    0.37 
  -6   1   1    6.50    0.45 
  -6   1   1    6.57    0.46 
  -6   1   1    5.79    0.45 
   6   1  -1    5.74    0.38 
   6   1  -1    6.47    0.31 
  -6   1   1    5.71    0.41 
   6   1  -1    5.73    0.43 
  -6   1   1    6.71    0.50 
  -6   1   1    6.25    0.48 
   6   1  -1    5.88    0.29 
  -6   1   1    6.56    0.46 
  -5  -1   1   21.29    0.86 
  -5  -1   1   20.90    0.85 
   5  -1  -1   22.18    0.83 
   5  -1  -1   20.66    0.96 
  -5  -1   1   22.79    0.89 
  -5  -1   1   22.14    0.82 
   5  -1  -1   23.11    0.90 
   5  -1  -1   22.34    0.79 
  -5  -1   1   21.09    0.78 
  -5  -1   1   21.65    0.89 
  -5  -1   1   23.22    0.90 
  -5  -1   1   22.27    1.01 
   5  -1  -1   22.95    0.95 
   5  -1  -1   20.09    0.97 
   5  -1  -1   22.62    0.76 
  -5  -1   1   21.27    0.86 
   5  -1  -1   22.49    0.95 
  -5   1   1   20.55    0.87 
   5   1  -1   20.72    0.82 
   5   1  -1   22.57    0.89 
   5   1  -1   21.73    0.81 
  -5   1   1   22.33    0.95 
   5   1  -1   21.96    0.88 
   5   1  -1   22.29    0.89 
   5   1  -1   23.64    0.69 
  -5   1   1   20.96    0.89 
   5   1  -1   22.46    0.74 
  -5   1   1   20.75    0.84 
  -5   1   1   22.46    0.91 
   5   1  -1   22.55    0.72 
  -5   1   1   21.25    0.92 
  -5   1   1   23.83    1.00 
  -5   1   1   20.73    0.93 
  -4  -1   1    2.85    0.24 
   4  -1  -1    2.81    0.27 
   4  -1  -1    2.55    0.20 
   4  -1  -1    2.80    0.25 
  -4  -1   1    2.44    0.14 
  -4  -1   1    2.47    0.21 
   4  -1  -1    2.78    0.19 
  -4  -1   1    2.61    0.22 
   4  -1  -1    2.93    0.26 
  -4  -1   1    2.44    0.19 
  -4  -1   1    2.97    0.24 
  -4  -1   1    2.71    0.19 
   4  -1  -1    2.85    0.26 
  -4  -1   1    3.13    0.24 
   4  -1  -1    2.53    0.21 
   4   1  -1    2.79    0.21 
   4   1  -1    2.49    0.16 
   4   1  -1    3.08    0.19 
  -4   1   1    2.76    0.24 
   4   1  -1    2.78    0.23 
   4   1  -1    2.56    0.15 
   4   1  -1    2.57    0.21 
   4   1  -1    2.93    0.24 
  -4   1   1    2.55    0.28 
  -4   1   1    2.48    0.23 
  -4   1   1    3.12    0.28 
  -4   1   1    2.81    0.23 
  -4   1   1    2.50    0.25 
   4   1  -1    2.84    0.24 
  -4   1   1    2.23    0.24 
  -4   1   1    2.42    0.26 
  -4   1   1    2.77    0.25 
   3  -1  -1    0.17    0.06 
  -3  -1   1    0.13    0.06 
  -3  -1   1    0.07    0.04 
  -3  -1   1    0.24    0.07 
  -3  -1   1    0.10    0.05 
   3  -1  -1    0.21    0.06 
   3  -1  -1    0.21    0.08 
   3  -1  -1    0.30    0.05 
  -3  -1   1    0.13    0.04 
  -3  -1   1    0.20    0.07 
   3  -1  -1    0.10    0.06 
   3  -1  -1    0.21    0.06 
   3  -1  -1    0.23    0.08 
  -3  -1   1    0.10    0.05 
  -3  -1   1    0.26    0.05 
   3  -1  -1    0.09    0.06 
  -3  -1   1    0.07    0.05 
   3   1  -1    0.19    0.06 
  -3   1   1    0.10    0.07 
  -3   1   1    0.22    0.09 
   3   1  -1    0.23    0.07 
   3   1  -1    0.07    0.05 
   3   1  -1    0.19    0.06 
   3   1  -1    0.18    0.05 
   3   1  -1    0.18    0.07 
  -3   1   1    0.35    0.09 
  -3   1   1    0.24    0.09 
  -3   1   1    0.14    0.07 
  -3   1   1    0.16    0.08 
  -3   1   1    0.34    0.09 
   3   1  -1    0.30    0.08 
   3   1  -1    0.26    0.06 
   3   1  -1    0.30    0.07 
  -3   1   1    0.30    0.08 
   2  -1  -1   24.62    0.78 
   2  -1  -1   25.17    0.73 
   2  -1  -1   24.96    0.84 
  -2  -1   1   23.98    0.75 
  -2  -1   1   23.45    0.77 
   2  -1  -1   25.04    0.78 
  -2  -1   1   23.64    0.77 
  -2  -1   1   24.52    0.78 
  -2  -1   1   24.20    0.73 
   2  -1  -1   23.63    0.78 
   2  -1  -1   24.18    0.82 
   2  -1  -1   25.09    0.84 
   2  -1  -1   25.21    0.84 
   2  -1  -1   23.56    0.83 
  -2  -1   1   23.70    0.72 
  -2  -1   1   23.63    0.73 
  -2  -1   1   24.30    0.75 
  -2  -1   1   23.28    0.74 
   2   1  -1   23.94    0.78 
  -2   1   1   22.48    0.83 
  -2   1   1   24.30    0.85 
   2   1  -1   24.57    0.77 
   2   1  -1   23.27    0.72 
   2   1  -1   24.03    0.79 
   2   1  -1   24.56    0.75 
  -2   1   1   24.71    0.78 
  -2   1   1   25.15    0.80 
  -2   1   1   24.62    0.86 
   2   1  -1   24.84    0.73 
   2   1  -1   24.14    0.74 
  -2   1   1   24.58    0.83 
  -2   1   1   24.04    0.81 
  -2   1   1   24.32    0.82 
  -2   1   1   23.25    0.83 
   2   1  -1   25.00    0.73 
   1  -1  -1    1.78    0.13 
  -1  -1   1    1.91    0.11 
  -1  -1   1    1.84    0.12 
   1  -1  -1    1.70    0.14 
   1  -1  -1    2.01    0.14 
  -1  -1   1    1.85    0.10 
   1  -1  -1    1.87    0.12 
  -1  -1   1    1.58    0.10 
   1  -1  -1    1.86    0.12 
  -1  -1   1    1.75    0.11 
  -1  -1   1    1.61    0.10 
  -1  -1   1    1.60    0.12 
   1  -1  -1    1.88    0.13 
  -1  -1   1    2.02    0.12 
  -1  -1   1    1.64    0.10 
   1  -1  -1    1.86    0.13 
  -1  -1   1    1.67    0.08 
   1  -1  -1    1.87    0.14 
   1   1  -1    1.64    0.10 
   1   1  -1    1.66    0.10 
  -1   1   1    1.89    0.13 
   1   1  -1    1.88    0.09 
  -1   1   1    1.76    0.13 
   1   1  -1    1.63    0.10 
  -1   1   1    1.78    0.12 
  -1   1   1    1.48    0.13 
   1   1  -1    1.48    0.10 
   1   1  -1    1.69    0.11 
  -1   1   1    1.71    0.13 
  -1   1   1    1.70    0.13 
   1   1  -1    1.89    0.12 
  -1   1   1    1.86    0.14 
  -1   1   1    1.66    0.13 
   0  -1   1    9.45    0.39 
   0  -1   1    9.14    0.35 
   0   1   1   10.23    0.34 
   0   1   1   10.04    0.38 
   0   1   1    9.26    0.36 
   1  -1   1    4.92    0.23 
   1  -1   1    4.87    0.21 
   1  -1   1    4.69    0.18 
   1  -1   1    4.72    0.22 
   1  -1   1    4.71    0.22 
  -1  -1  -1    4.51    0.22 
   1  -1   1    4.67    0.24 
   1  -1   1    5.18    0.17 
   1  -1   1    4.99    0.19 
  -1   1  -1    4.80    0.22 
  -1   1  -1    4.88    0.22 
  -1   1  -1    4.77    0.25 
  -1   1  -1    4.96    0.19 
  -1   1  -1    4.73    0.26 
  -1   1  -1    4.57    0.19 
  -1   1  -1    4.56    0.22 
  -1   1  -1    5.19    0.22 
  -1   1  -1    5.03    0.22 
  -2  -1  -1   39.19    1.23 
  -2  -1  -1   41.72    1.16 
   2  -1   1   42.22    1.20 
   2  -1   1   41.50    1.17 
  -2  -1  -1   41.35    1.16 
   2  -1   1   41.47    1.27 
   2  -1   1   41.67    1.26 
  -2  -1  -1   44.29    1.23 
   2  -1   1   43.23    1.18 
  -2  -1  -1   40.61    1.16 
   2  -1   1   41.20    1.32 
   2  -1   1   42.31    1.27 
  -2  -1  -1   40.62    1.14 
   2  -1   1   42.29    1.27 
   2   1   1   41.19    1.16 
  -2   1  -1   40.17    1.33 
  -2   1  -1   39.79    1.16 
  -2   1  -1   42.39    1.20 
  -2   1  -1   40.73    1.19 
   2   1   1   42.47    1.15 
  -2   1  -1   40.80    1.28 
   2   1   1   43.67    1.16 
  -2   1  -1   43.04    1.27 
  -2   1  -1   42.97    1.24 
  -2   1  -1   40.89    1.26 
  -2   1  -1   45.44    1.28 
   2   1   1   42.97    1.15 
   2   1   1   44.77    1.27 
   3  -1   1    4.89    0.33 
   3  -1   1    5.13    0.24 
  -3  -1  -1    4.58    0.32 
  -3  -1  -1    4.85    0.28 
   3  -1   1    5.12    0.23 
  -3  -1  -1    5.22    0.20 
   3  -1   1    4.93    0.30 
  -3  -1  -1    4.88    0.26 
  -3  -1  -1    4.74    0.23 
  -3  -1  -1    5.32    0.24 
   3  -1   1    5.25    0.22 
  -3  -1  -1    4.96    0.19 
   3  -1   1    4.68    0.29 
  -3  -1  -1    4.92    0.24 
   3  -1   1    4.99    0.34 
  -3  -1  -1    5.27    0.22 
   3  -1   1    5.05    0.29 
  -3   1  -1    5.15    0.28 
  -3   1  -1    4.89    0.35 
   3   1   1    4.99    0.22 
   3   1   1    4.98    0.28 
   3   1   1    5.19    0.24 
  -3   1  -1    5.26    0.26 
  -3   1  -1    4.90    0.30 
  -3   1  -1    5.24    0.30 
  -3   1  -1    5.47    0.31 
  -3   1  -1    5.13    0.19 
  -3   1  -1    5.25    0.25 
   3   1   1    4.93    0.22 
  -3   1  -1    5.00    0.31 
  -4  -1  -1    0.97    0.14 
   4  -1   1    0.91    0.17 
   4  -1   1    0.74    0.15 
  -4  -1  -1    1.06    0.15 
  -4  -1  -1    0.96    0.09 
   4  -1   1    0.87    0.16 
   4  -1   1    0.85    0.09 
  -4  -1  -1    1.01    0.13 
  -4  -1  -1    0.94    0.10 
  -4  -1  -1    1.00    0.14 
  -4  -1  -1    1.09    0.13 
  -4  -1  -1    0.87    0.20 
   4  -1   1    0.87    0.10 
   4  -1   1    1.07    0.18 
  -4   1  -1    0.73    0.15 
  -4   1  -1    1.27    0.17 
  -4   1  -1    0.89    0.16 
   4   1   1    1.01    0.11 
   4   1   1    0.96    0.11 
   4   1   1    1.01    0.17 
  -4   1  -1    0.63    0.14 
  -4   1  -1    0.82    0.16 
  -4   1  -1    0.90    0.17 
   4   1   1    0.73    0.12 
  -4   1  -1    0.74    0.12 
  -4   1  -1    0.95    0.15 
  -4   1  -1    0.86    0.20 
  -5  -1  -1    0.45    0.16 
  -5  -1  -1    0.42    0.09 
  -5  -1  -1    0.47    0.10 
  -5  -1  -1    0.49    0.13 
   5  -1   1    0.41    0.13 
   5  -1   1    0.52    0.09 
  -5  -1  -1    0.37    0.10 
  -5  -1  -1    0.78    0.16 
   5  -1   1    0.49    0.11 
  -5  -1  -1    0.74    0.14 
   5  -1   1    0.52    0.14 
  -5  -1  -1    0.56    0.13 
   5  -1   1    0.69    0.16 
   5  -1   1    0.54    0.08 
   5  -1   1    0.57    0.15 
  -5  -1  -1    0.41    0.11 
   5   1   1    0.52    0.11 
  -5   1  -1    0.64    0.15 
   5   1   1    0.59    0.13 
  -5   1  -1    0.44    0.14 
  -5   1  -1    0.52    0.13 
   5   1   1    0.48    0.13 
  -5   1  -1    0.41    0.16 
  -5   1  -1    0.56    0.15 
  -5   1  -1    0.51    0.13 
  -5   1  -1    0.79    0.18 
   5   1   1    0.54    0.11 
  -5   1  -1    0.75    0.18 
  -5   1  -1    0.44    0.13 
  -6  -1  -1   81.50    2.35 
  -6  -1  -1   78.96    2.45 
   6  -1   1   80.38    2.52 
  -6  -1  -1   80.69    2.74 
   6  -1   1   79.16    2.55 
  -6  -1  -1   81.31    2.51 
   6  -1   1   80.65    2.24 
   6  -1   1   77.58    2.41 
   6  -1   1   80.77    2.46 
  -6  -1  -1   82.52    2.46 
  -6  -1  -1   78.49    2.42 
  -6  -1  -1   86.57    2.50 
   6  -1   1   79.92    2.67 
  -6  -1  -1   77.60    2.36 
   6  -1   1   82.23    2.22 
  -6  -1  -1   81.60    2.37 
   6  -1   1   81.35    2.48 
  -6   1  -1   85.03    2.62 
  -6   1  -1   82.38    2.43 
   6   1   1   80.57    2.35 
   6   1   1   78.05    2.45 
  -6   1  -1   77.84    2.77 
  -6   1  -1   83.63    2.50 
  -6   1  -1   83.17    2.56 
  -6   1  -1   80.39    2.62 
   6   1   1   79.27    2.37 
  -6   1  -1   82.61    2.53 
  -6   1  -1   76.36    2.46 
  -6   1  -1   82.98    2.55 
   7  -1   1    8.36    0.57 
  -7  -1  -1    7.64    0.46 
  -7  -1  -1    8.26    0.53 
   7  -1   1    8.70    0.55 
   7  -1   1    8.44    0.51 
  -7  -1  -1    8.98    0.52 
   7  -1   1    8.81    0.53 
   7  -1   1    8.85    0.32 
   7  -1   1    8.34    0.51 
  -7  -1  -1    8.67    0.55 
  -7  -1  -1    8.06    0.66 
  -7  -1  -1    7.43    0.53 
   7  -1   1    9.22    0.32 
  -7  -1  -1    8.52    0.52 
  -7  -1  -1    7.84    0.46 
   7   1   1    8.77    0.45 
  -7   1  -1    8.32    0.60 
  -7   1  -1    8.60    0.55 
  -7   1  -1    8.73    0.59 
  -7   1  -1    8.84    0.57 
  -7   1  -1    8.28    0.54 
  -7   1  -1    8.60    0.51 
  -7   1  -1    8.58    0.72 
  -7   1  -1    8.39    0.61 
   7   1   1    8.92    0.54 
   7   1   1    8.14    0.45 
   7   1   1    8.45    0.56 
  -8  -1  -1   10.40    0.59 
  -8  -1  -1   10.34    0.60 
  -8  -1  -1   10.45    0.65 
   8  -1   1   10.34    0.60 
  -8  -1  -1    9.74    0.81 
  -8  -1  -1   11.32    0.70 
   8  -1   1   10.01    0.65 
  -8  -1  -1   11.86    0.77 
   8  -1   1   10.15    0.68 
  -8  -1  -1    9.60    0.58 
   8  -1   1   11.21    0.64 
   8  -1   1   10.52    0.61 
  -8  -1  -1    9.58    0.66 
   8   1   1   10.41    0.54 
  -8   1  -1   10.44    0.66 
  -8   1  -1    9.81    0.71 
  -8   1  -1   11.49    0.64 
  -8   1  -1    9.67    0.68 
  -8   1  -1   10.07    0.74 
  -8   1  -1   10.10    0.65 
  -8   1  -1    9.16    0.84 
   8   1   1   10.08    0.54 
  -8   1  -1   10.82    0.67 
   8   1   1   10.47    0.64 
   8   1   1    9.38    0.65 
  -9  -1  -1    0.94    0.25 
  -9  -1  -1    1.90    0.38 
  -9  -1  -1    0.79    0.29 
  -9  -1  -1    1.52    0.29 
   9  -1   1    1.29    0.30 
  -9  -1  -1    0.77    0.26 
   9  -1   1    1.04    0.25 
  -9  -1  -1    1.81    0.35 
  -9  -1  -1    1.35    0.27 
  -9  -1  -1    1.10    0.39 
   9  -1   1    1.07    0.30 
   9  -1   1    1.24    0.29 
   9  -1   1    1.41    0.27 
   9   1   1    1.23    0.23 
  -9   1  -1    1.03    0.28 
  -9   1  -1    1.19    0.32 
   9   1   1    1.15    0.26 
  -9   1  -1    0.95    0.33 
  -9   1  -1    1.25    0.31 
   9   1   1    1.05    0.23 
  -9   1  -1    1.40    0.29 
  -9   1  -1    1.61    0.36 
  -9   1  -1    1.12    0.32 
  -9   1  -1    1.26    0.37 
   9   1   1    0.83    0.30 
  10  -1   1    1.35    0.33 
 -10  -1  -1    2.14    0.40 
 -10  -1  -1    1.57    0.36 
  10  -1   1    1.19    0.30 
 -10  -1  -1    1.70    0.34 
  10  -1   1    1.79    0.34 
 -10  -1  -1    2.79    0.46 
 -10  -1  -1    1.49    0.34 
  10  -1   1    1.31    0.33 
 -10  -1  -1    1.76    0.54 
 -10  -1  -1    1.52    0.39 
 -10  -1  -1    1.86    0.37 
  10  -1   1    1.33    0.34 
  10   1   1    1.54    0.28 
 -10   1  -1    1.94    0.54 
  10   1   1    1.77    0.35 
 -10   1  -1    1.60    0.43 
  10   1   1    1.68    0.41 
 -10   1  -1    1.66    0.38 
  10   1   1    1.98    0.33 
 -10   1  -1    1.63    0.37 
 -10   1  -1    2.64    0.51 
 -10   1  -1    2.28    0.47 
 -10   1  -1    1.89    0.40 
 -10   1  -1    1.17    0.39 
  11  -1   1    0.26    0.25 
 -11  -1  -1    0.33    0.34 
 -11  -1  -1    0.16    0.25 
  11  -1   1    0.35    0.27 
  11  -1   1    0.18    0.32 
 -11  -1  -1    0.03    0.35 
 -11  -1  -1   -0.08    0.22 
  11  -1   1    0.04    0.24 
 -11  -1  -1    0.27    0.24 
 -11  -1  -1   -0.15    0.35 
 -11  -1  -1    0.25    0.31 
 -11   1  -1    0.18    0.26 
  11   1   1    0.13    0.23 
  11   1   1   -0.34    0.20 
  11   1   1    0.13    0.24 
 -11   1  -1   -0.24    0.39 
 -11   1  -1    0.03    0.43 
  11   1   1    0.23    0.21 
 -11   1  -1   -0.15    0.35 
 -11   1  -1   -0.17    0.34 
 -11   1  -1   -0.34    0.24 
 -11   1  -1    0.25    0.25 
  11   1   1    0.06    0.39 
 -11   1  -1    0.34    0.32 
  12  -1   1    0.09    0.29 
 -12  -1  -1    0.62    0.32 
 -12  -1  -1    0.80    0.50 
 -12  -1  -1   -0.02    0.26 
 -12  -1  -1    0.36    0.38 
 -12  -1  -1   -0.79    0.71 
  12  -1   1    0.14    0.30 
 -12  -1  -1   -0.24    0.27 
  12  -1   1    0.06    0.25 
 -12   1  -1   -0.02    0.30 
  12   1   1   -0.13    0.24 
 -12   1  -1    0.02    0.39 
 -12   1  -1    0.33    0.36 
 -12   1  -1   -0.01    0.37 
 -12   1  -1   -0.13    0.29 
  12   1   1    0.13    0.27 
 -13  -1  -1   16.16    1.04 
 -13  -1  -1   16.12    1.22 
  13  -1   1   14.21    1.04 
 -13  -1  -1   16.34    1.36 
 -13  -1  -1   14.69    1.49 
 -13  -1  -1   16.24    1.15 
 -13  -1  -1   13.75    1.12 
 -13   1  -1   14.50    1.20 
 -13   1  -1   15.74    1.59 
 -13   1  -1   17.55    1.26 
 -13   1  -1   12.85    1.08 
 -13   1  -1   12.96    1.20 
 -14  -1  -1    4.63    0.86 
 -14  -1  -1    3.69    1.06 
 -14  -1  -1    3.52    0.83 
  14  -1   1    2.70    0.56 
 -14  -1  -1    3.76    0.72 
  14   1   1    2.95    0.53 
 -14   1  -1    3.63    0.83 
 -14   1  -1    3.47    0.88 
 -14   1  -1    3.18    0.96 
 -14   1  -1    3.67    0.72 
 -14  -2   1    0.18    0.61 
 -14  -2   1   -0.05    0.68 
 -14  -2   1   -0.05    0.45 
  14  -2  -1    0.23    0.42 
 -14  -2   1    0.39    0.51 
  14  -2  -1   -0.12    0.56 
 -14   2   1    0.12    0.51 
 -14   2   1    0.16    0.64 
  14   2  -1    0.21    0.40 
  14   2  -1   -0.05    0.39 
 -14   2   1    0.06    0.56 
 -14   2   1   -0.15    0.63 
 -13  -2   1   18.43    1.21 
 -13  -2   1   20.13    1.35 
 -13  -2   1   19.35    1.33 
 -13  -2   1   22.41    1.76 
 -13  -2   1   16.02    1.23 
  13  -2  -1   21.17    1.36 
 -13  -2   1   22.23    1.42 
 -13   2   1   21.90    1.51 
 -13   2   1   20.52    1.48 
 -13   2   1   19.52    1.36 
 -13   2   1   20.42    1.82 
 -13   2   1   18.23    1.42 
  13   2  -1   18.97    1.20 
 -12  -2   1    7.51    0.80 
 -12  -2   1    7.00    0.79 
 -12  -2   1    6.73    1.03 
 -12  -2   1    6.88    0.79 
 -12  -2   1    8.13    1.32 
  12  -2  -1    7.87    0.84 
 -12  -2   1    5.77    0.70 
 -12   2   1    7.83    0.90 
  12   2  -1    7.15    0.73 
 -12   2   1    7.90    0.86 
 -12   2   1    7.19    1.17 
 -12   2   1    8.01    0.99 
 -12   2   1    7.62    0.88 
 -11  -2   1   21.06    1.71 
 -11  -2   1   17.16    1.02 
 -11  -2   1   17.50    1.22 
 -11  -2   1   19.58    1.21 
 -11  -2   1   19.64    1.11 
 -11  -2   1   17.83    1.12 
  11  -2  -1   18.61    1.08 
 -11  -2   1   20.21    1.13 
  11  -2  -1   19.20    1.22 
 -11  -2   1   20.36    1.07 
 -11   2   1   19.87    2.19 
 -11   2   1   18.13    1.33 
 -11   2   1   20.01    1.27 
  11   2  -1   18.59    0.95 
  11   2  -1   20.06    1.13 
 -11   2   1   19.55    1.30 
 -11   2   1   19.81    1.32 
 -11   2   1   17.39    1.17 
 -11   2   1   17.50    1.11 
  10  -2  -1   23.60    1.11 
 -10  -2   1   18.67    1.06 
 -10  -2   1   20.43    1.16 
 -10  -2   1   20.40    1.17 
  10  -2  -1   22.55    0.80 
 -10  -2   1   22.91    1.11 
 -10  -2   1   22.87    1.43 
  10  -2  -1   19.76    1.05 
  10  -2  -1   20.73    1.18 
 -10  -2   1   20.52    1.06 
  10  -2  -1   20.57    1.22 
  10  -2  -1   21.96    0.77 
 -10  -2   1   20.13    1.04 
 -10  -2   1   23.31    1.18 
  10   2  -1   22.96    1.10 
 -10   2   1   22.03    1.35 
  10   2  -1   21.40    1.22 
 -10   2   1   24.04    1.36 
 -10   2   1   22.55    1.28 
 -10   2   1   21.64    1.28 
  10   2  -1   20.55    1.12 
 -10   2   1   21.83    1.21 
  10   2  -1   21.01    0.98 
 -10   2   1   20.83    1.13 
 -10   2   1   21.39    1.48 
 -10   2   1   21.47    1.24 
  10   2  -1   19.97    0.99 
   9  -2  -1    0.36    0.23 
   9  -2  -1    0.05    0.12 
  -9  -2   1   -0.06    0.15 
   9  -2  -1   -0.06    0.21 
  -9  -2   1    0.36    0.29 
   9  -2  -1    0.13    0.18 
  -9  -2   1   -0.05    0.15 
   9  -2  -1    0.18    0.22 
  -9  -2   1   -0.13    0.25 
  -9  -2   1   -0.22    0.18 
  -9  -2   1    0.19    0.18 
   9  -2  -1    0.27    0.13 
   9  -2  -1    0.07    0.19 
  -9  -2   1    0.17    0.20 
  -9  -2   1   -0.14    0.18 
   9   2  -1   -0.07    0.16 
   9   2  -1    0.20    0.18 
   9   2  -1    0.08    0.17 
  -9   2   1   -0.13    0.22 
  -9   2   1    0.02    0.20 
  -9   2   1    0.23    0.23 
  -9   2   1    0.06    0.27 
  -9   2   1   -0.01    0.17 
   9   2  -1   -0.01    0.21 
   9   2  -1    0.35    0.17 
  -9   2   1    0.17    0.21 
  -9   2   1    0.32    0.24 
  -9   2   1   -0.12    0.25 
   8  -2  -1   25.98    1.15 
   8  -2  -1   26.99    1.16 
  -8  -2   1   23.43    1.07 
   8  -2  -1   26.43    1.27 
   8  -2  -1   26.92    0.96 
  -8  -2   1   26.59    1.38 
   8  -2  -1   25.27    0.90 
  -8  -2   1   25.90    1.04 
  -8  -2   1   24.90    1.14 
  -8  -2   1   25.43    1.19 
   8  -2  -1   24.22    1.21 
   8  -2  -1   25.15    1.07 
  -8  -2   1   25.75    1.13 
  -8  -2   1   24.93    1.04 
  -8  -2   1   25.49    1.09 
  -8   2   1   25.84    1.31 
  -8   2   1   26.22    1.13 
   8   2  -1   24.72    1.13 
  -8   2   1   24.85    1.24 
   8   2  -1   25.62    1.13 
  -8   2   1   24.59    1.20 
   8   2  -1   24.99    1.04 
  -8   2   1   26.23    1.45 
  -8   2   1   25.84    1.21 
  -8   2   1   25.96    1.26 
   8   2  -1   25.24    1.02 
  -8   2   1   24.20    1.28 
   8   2  -1   26.48    1.21 
  -7  -2   1   21.57    1.13 
   7  -2  -1   20.70    0.97 
   7  -2  -1   22.09    1.07 
  -7  -2   1   20.42    0.90 
  -7  -2   1   22.13    0.91 
   7  -2  -1   19.35    0.75 
  -7  -2   1   19.64    0.81 
  -7  -2   1   19.85    0.96 
   7  -2  -1   20.69    0.81 
  -7  -2   1   18.63    0.83 
   7  -2  -1   20.01    1.02 
   7  -2  -1   20.39    0.95 
   7  -2  -1   20.45    0.87 
  -7  -2   1   22.24    0.97 
   7  -2  -1   19.02    1.04 
  -7   2   1   20.58    1.04 
   7   2  -1   19.72    0.63 
   7   2  -1   20.88    0.93 
  -7   2   1   21.18    1.09 
  -7   2   1   18.90    0.99 
   7   2  -1   19.06    0.96 
   7   2  -1   19.12    0.84 
   7   2  -1   19.77    0.92 
  -7   2   1   18.78    1.13 
  -7   2   1   20.82    1.07 
  -7   2   1   22.78    0.96 
   7   2  -1   20.33    0.63 
  -7   2   1   21.79    1.02 
  -7   2   1   21.00    1.02 
   7   2  -1   21.42    0.85 
   6  -2  -1   87.56    2.54 
  -6  -2   1   92.18    2.62 
  -6  -2   1   85.31    2.66 
   6  -2  -1   86.64    2.85 
  -6  -2   1   87.29    2.56 
   6  -2  -1   87.84    2.59 
   6  -2  -1   86.43    2.87 
   6  -2  -1   87.07    2.76 
  -6  -2   1   89.35    2.64 
  -6  -2   1   86.43    2.60 
   6  -2  -1   89.66    2.84 
  -6  -2   1   87.81    2.43 
  -6  -2   1   88.61    2.70 
  -6  -2   1   88.06    2.91 
   6  -2  -1   82.22    2.73 
  -6  -2   1   87.95    2.72 
   6  -2  -1   85.28    2.76 
  -6  -2   1   91.10    2.71 
  -6   2   1   84.21    2.86 
   6   2  -1   92.15    2.43 
  -6   2   1   89.52    3.03 
  -6   2   1   89.64    2.70 
   6   2  -1   88.78    2.70 
   6   2  -1   88.34    2.70 
   6   2  -1   85.54    2.62 
   6   2  -1   88.68    2.44 
   6   2  -1   86.57    2.49 
  -6   2   1   91.18    2.81 
  -6   2   1   85.96    2.79 
  -6   2   1   83.25    2.79 
  -6   2   1   90.07    2.86 
  -6   2   1   89.82    2.80 
   6   2  -1   86.99    2.59 
  -6   2   1   92.24    2.93 
   6   2  -1   90.69    2.78 
   5  -2  -1   46.83    1.47 
  -5  -2   1   47.04    1.55 
  -5  -2   1   47.41    1.56 
  -5  -2   1   47.28    1.48 
   5  -2  -1   47.05    1.50 
  -5  -2   1   47.35    1.48 
  -5  -2   1   46.95    1.37 
  -5  -2   1   46.29    1.47 
  -5  -2   1   47.08    1.43 
   5  -2  -1   46.12    1.66 
   5  -2  -1   45.15    1.62 
   5  -2  -1   49.04    1.50 
  -5  -2   1   47.81    1.54 
   5  -2  -1   48.59    1.70 
  -5  -2   1   46.06    1.53 
   5  -2  -1   46.07    1.69 
  -5   2   1   45.33    1.69 
   5   2  -1   46.48    1.50 
   5   2  -1   47.85    1.38 
   5   2  -1   45.84    1.53 
  -5   2   1   46.23    1.67 
   5   2  -1   46.85    1.36 
  -5   2   1   46.07    1.71 
   5   2  -1   45.70    1.47 
   5   2  -1   48.10    1.42 
  -5   2   1   46.02    1.66 
  -5   2   1   46.88    1.78 
  -5   2   1   48.44    1.63 
   5   2  -1   46.47    1.55 
  -5   2   1   48.05    1.64 
  -5   2   1   48.89    1.57 
  -5   2   1   46.73    1.63 
  -4  -2   1  230.88    6.16 
  -4  -2   1  224.87    6.16 
  -4  -2   1  226.44    6.10 
   4  -2  -1  230.50    6.33 
  -4  -2   1  224.61    6.21 
  -4  -2   1  221.43    6.18 
   4  -2  -1  229.92    6.20 
   4  -2  -1  231.77    6.40 
  -4  -2   1  239.51    6.14 
   4  -2  -1  223.39    6.20 
   4  -2  -1  233.35    6.27 
  -4  -2   1  225.66    6.21 
   4  -2  -1  227.64    6.37 
   4  -2  -1  236.02    6.35 
   4  -2  -1  226.28    6.38 
  -4  -2   1  223.38    6.24 
   4  -2  -1  230.73    6.36 
  -4  -2   1  224.04    6.11 
   4   2  -1  244.42    6.24 
  -4   2   1  230.74    6.37 
  -4   2   1  225.10    6.39 
  -4   2   1  225.40    6.46 
   4   2  -1  229.78    6.19 
  -4   2   1  225.06    6.32 
   4   2  -1  228.13    6.08 
  -4   2   1  236.09    6.26 
   4   2  -1  223.88    6.29 
  -4   2   1  236.40    6.35 
   4   2  -1  212.68    6.12 
   4   2  -1  236.68    6.10 
  -4   2   1  224.18    6.41 
  -4   2   1  227.69    6.37 
   4   2  -1  227.92    6.17 
   4   2  -1  226.40    6.20 
  -4   2   1  225.99    6.31 
  -3  -2   1    7.68    0.36 
   3  -2  -1    7.13    0.36 
  -3  -2   1    7.50    0.33 
  -3  -2   1    7.21    0.33 
   3  -2  -1    7.76    0.43 
   3  -2  -1    7.68    0.44 
  -3  -2   1    7.59    0.38 
  -3  -2   1    7.38    0.31 
   3  -2  -1    7.76    0.44 
   3  -2  -1    8.23    0.44 
   3  -2  -1    7.84    0.32 
   3  -2  -1    8.03    0.44 
   3  -2  -1    7.98    0.39 
   3  -2  -1    7.83    0.38 
  -3  -2   1    7.67    0.29 
  -3  -2   1    6.95    0.33 
  -3  -2   1    7.84    0.34 
  -3  -2   1    7.26    0.36 
   3   2  -1    7.74    0.32 
  -3   2   1    8.41    0.43 
   3   2  -1    7.64    0.34 
   3   2  -1    7.56    0.36 
  -3   2   1    7.28    0.44 
  -3   2   1    7.19    0.43 
  -3   2   1    8.22    0.48 
  -3   2   1    8.34    0.44 
  -3   2   1    8.00    0.46 
   3   2  -1    7.46    0.40 
   3   2  -1    7.70    0.35 
  -3   2   1    8.09    0.42 
   3   2  -1    7.97    0.34 
  -3   2   1    7.93    0.44 
  -3   2   1    7.48    0.38 
   3   2  -1    7.40    0.31 
   2  -2  -1    9.77    0.48 
   2  -2  -1   10.52    0.43 
   2  -2  -1   10.89    0.46 
  -2  -2   1   10.28    0.40 
   2  -2  -1   10.70    0.49 
  -2  -2   1   10.45    0.38 
   2  -2  -1   11.27    0.51 
   2  -2  -1   11.00    0.47 
  -2  -2   1   10.76    0.44 
   2  -2  -1   11.20    0.41 
   2  -2  -1   11.34    0.50 
  -2  -2   1   10.07    0.39 
  -2  -2   1   10.56    0.43 
  -2  -2   1   10.97    0.47 
  -2  -2   1   10.84    0.41 
  -2  -2   1   10.44    0.41 
  -2  -2   1   10.31    0.42 
   2  -2  -1   11.36    0.56 
  -2   2   1   10.10    0.48 
  -2   2   1   10.58    0.44 
  -2   2   1   10.93    0.51 
  -2   2   1   10.53    0.41 
  -2   2   1   10.04    0.50 
  -2   2   1   10.42    0.49 
  -2   2   1   11.08    0.48 
   2   2  -1   10.44    0.41 
   2   2  -1   10.17    0.41 
   2   2  -1   10.83    0.38 
  -2   2   1   10.64    0.48 
   2   2  -1   10.44    0.40 
   2   2  -1   10.85    0.38 
  -2   2   1   11.10    0.52 
   1  -2  -1  140.40    3.77 
   1  -2  -1  141.58    3.76 
   1  -2  -1  139.85    3.72 
  -1  -2   1  141.03    3.72 
  -1  -2   1  135.87    3.69 
   1  -2  -1  130.56    3.76 
   1  -2  -1  142.06    3.77 
  -1  -2   1  135.81    3.69 
  -1  -2   1  136.33    3.67 
  -1  -2   1  135.68    3.69 
   1  -2  -1  132.43    3.77 
   1  -2  -1  139.67    3.74 
  -1   2   1  142.18    3.77 
  -1   2   1  140.06    3.78 
   1   2  -1  127.09    3.71 
  -1   2   1  134.01    3.78 
   1   2  -1  137.53    3.71 
  -1   2   1  135.22    3.76 
  -1   2   1  139.67    3.77 
  -1   2   1  133.79    3.74 
   1   2  -1  136.02    3.69 
   1   2  -1  137.40    3.66 
  -1   2   1  131.02    3.72 
   1   2  -1  132.94    3.68 
   0  -2  -1    3.24    0.20 
   0  -2  -1    3.14    0.17 
   0  -2  -1    2.73    0.17 
   0  -2  -1    2.73    0.17 
   0  -2   1    3.08    0.20 
   0  -2   1    2.90    0.16 
   0  -2  -1    3.27    0.19 
   0  -2   1    3.07    0.17 
   0  -2   1    2.84    0.18 
   0  -2  -1    3.05    0.18 
   0  -2   1    3.23    0.19 
   0  -2  -1    2.87    0.18 
   0  -2   1    2.75    0.17 
   0  -2  -1    3.18    0.19 
   0  -2   1    2.63    0.17 
   0  -2   1    2.70    0.17 
   0  -2  -1    3.11    0.15 
   0   2  -1    2.76    0.17 
   0   2   1    3.02    0.16 
   0   2   1    2.78    0.18 
   0   2   1    2.98    0.18 
   0   2   1    2.88    0.16 
   0   2  -1    3.02    0.18 
   0   2  -1    3.00    0.18 
   0   2  -1    2.98    0.18 
   0   2   1    3.00    0.15 
   0   2  -1    2.87    0.17 
   0   2  -1    2.87    0.19 
   0   2   1    3.54    0.21 
   0   2  -1    2.90    0.16 
   0   2   1    3.28    0.19 
   0   2   1    3.07    0.18 
   0   2   1    2.88    0.17 
   0   2  -1    2.78    0.17 
   1  -2   1   76.83    2.19 
   1  -2   1   79.10    2.21 
  -1  -2  -1   77.90    2.20 
  -1  -2  -1   79.31    2.11 
   1  -2   1   76.78    2.14 
   1  -2   1   76.87    2.25 
  -1  -2  -1   76.56    2.11 
  -1  -2  -1   76.58    2.12 
  -1  -2  -1   77.30    2.07 
   1  -2   1   76.88    2.14 
  -1  -2  -1   80.42    2.13 
  -1  -2  -1   75.51    2.07 
   1  -2   1   74.93    2.22 
   1  -2   1   77.66    2.21 
   1  -2   1   79.13    2.25 
  -1  -2  -1   79.36    2.11 
  -1   2  -1   78.15    2.25 
  -1   2  -1   74.92    2.21 
  -1   2  -1   73.60    2.14 
  -1   2  -1   78.13    2.21 
   1   2   1   79.13    2.11 
  -1   2  -1   76.35    2.19 
   1   2   1   80.26    2.12 
  -1   2  -1   78.52    2.21 
   1   2   1   80.39    2.11 
  -1   2  -1   75.70    2.25 
   1   2   1   75.45    2.20 
   1   2   1   77.90    2.11 
  -1   2  -1   76.29    2.14 
   2  -2   1  124.37    3.60 
   2  -2   1  127.63    3.45 
   2  -2   1  128.73    3.54 
   2  -2   1  126.17    3.64 
  -2  -2  -1  127.06    3.45 
  -2  -2  -1  128.28    3.42 
   2  -2   1  131.15    3.48 
  -2  -2  -1  122.46    3.55 
  -2  -2  -1  116.97    3.52 
  -2  -2  -1  125.49    3.37 
  -2  -2  -1  130.05    3.43 
   2  -2   1  131.04    3.58 
  -2  -2  -1  123.95    3.42 
   2  -2   1  130.83    3.47 
  -2  -2  -1  128.60    3.41 
   2  -2   1  129.56    3.59 
  -2  -2  -1  130.42    3.38 
  -2   2  -1  131.77    3.47 
   2   2   1  130.58    3.55 
   2   2   1  127.87    3.41 
  -2   2  -1  127.14    3.60 
   2   2   1  128.75    3.41 
   2   2   1  131.74    3.42 
  -2   2  -1  123.88    3.49 
  -2   2  -1  131.28    3.57 
   2   2   1  131.45    3.42 
  -2   2  -1  129.84    3.59 
   2   2   1  128.57    3.42 
  -2   2  -1  131.49    3.50 
  -2   2  -1  131.76    3.59 
  -2   2  -1  129.79    3.59 
  -2   2  -1  126.69    3.66 
  -3  -2  -1   67.15    1.73 
  -3  -2  -1   65.14    1.77 
   3  -2   1   65.31    1.97 
  -3  -2  -1   61.05    1.73 
   3  -2   1   68.08    1.81 
   3  -2   1   62.99    2.02 
  -3  -2  -1   63.03    1.90 
   3  -2   1   63.64    1.97 
  -3  -2  -1   61.41    1.77 
  -3  -2  -1   62.10    1.85 
  -3  -2  -1   64.48    1.79 
   3  -2   1   65.69    1.83 
  -3  -2  -1   64.06    1.77 
   3  -2   1   59.96    1.96 
   3  -2   1   61.47    1.95 
   3  -2   1   66.63    1.87 
   3  -2   1   64.08    1.83 
   3   2   1   63.00    1.77 
  -3   2  -1   62.83    2.06 
   3   2   1   63.51    1.77 
  -3   2  -1   61.77    1.95 
   3   2   1   63.16    1.78 
  -3   2  -1   62.57    1.97 
  -3   2  -1   63.76    1.78 
  -3   2  -1   63.01    1.85 
  -3   2  -1   65.50    1.97 
   3   2   1   63.48    1.89 
  -3   2  -1   63.24    1.93 
  -3   2  -1   67.39    2.00 
  -3   2  -1   64.15    1.87 
   3   2   1   60.44    1.93 
  -3   2  -1   65.59    1.97 
   3   2   1   66.97    1.77 
   4  -2   1    2.25    0.24 
  -4  -2  -1    1.79    0.15 
   4  -2   1    1.97    0.23 
   4  -2   1    1.72    0.16 
  -4  -2  -1    1.98    0.16 
  -4  -2  -1    1.85    0.12 
   4  -2   1    1.84    0.16 
  -4  -2  -1    1.74    0.15 
   4  -2   1    1.97    0.22 
   4  -2   1    1.58    0.23 
   4  -2   1    1.77    0.16 
  -4  -2  -1    1.96    0.14 
  -4  -2  -1    1.99    0.14 
  -4  -2  -1    1.76    0.18 
  -4   2  -1    1.73    0.25 
   4   2   1    1.98    0.14 
   4   2   1    1.70    0.24 
  -4   2  -1    1.68    0.23 
  -4   2  -1    2.13    0.30 
  -4   2  -1    1.84    0.26 
  -4   2  -1    2.28    0.25 
   4   2   1    1.66    0.16 
  -4   2  -1    2.06    0.20 
  -4   2  -1    1.90    0.20 
  -4   2  -1    1.68    0.25 
   4   2   1    2.04    0.15 
  -4   2  -1    2.08    0.13 
  -4   2  -1    1.31    0.23 
  -5  -2  -1  112.36    3.44 
   5  -2   1  108.37    3.35 
  -5  -2  -1  106.73    3.05 
   5  -2   1  111.89    3.33 
  -5  -2  -1  114.26    3.11 
   5  -2   1  108.54    3.43 
  -5  -2  -1  111.31    3.10 
  -5  -2  -1  114.08    3.18 
  -5  -2  -1  107.30    3.15 
   5  -2   1  112.26    3.32 
   5  -2   1  115.96    3.12 
   5  -2   1  117.32    3.36 
  -5  -2  -1  111.14    3.19 
  -5  -2  -1  119.11    3.10 
   5  -2   1  114.46    3.11 
   5  -2   1  112.02    3.15 
  -5  -2  -1  108.76    3.23 
   5   2   1  114.14    3.11 
   5   2   1  113.80    3.34 
  -5   2  -1  108.53    3.34 
   5   2   1  111.42    3.11 
  -5   2  -1  111.92    3.35 
  -5   2  -1  113.98    3.41 
  -5   2  -1  113.14    3.34 
  -5   2  -1  110.74    3.54 
  -5   2  -1  112.36    3.27 
  -5   2  -1  110.60    3.30 
  -5   2  -1  111.77    3.22 
  -5   2  -1  114.32    3.40 
   5   2   1  108.39    3.16 
  -6  -2  -1   21.42    1.06 
  -6  -2  -1   21.48    0.78 
  -6  -2  -1   21.32    0.82 
  -6  -2  -1   21.45    0.74 
   6  -2   1   19.32    1.01 
   6  -2   1   21.43    0.94 
  -6  -2  -1   21.57    0.70 
  -6  -2  -1   21.67    0.84 
   6  -2   1   22.23    0.75 
  -6  -2  -1   22.41    0.85 
   6  -2   1   21.72    0.73 
   6  -2   1   20.78    0.81 
  -6  -2  -1   21.23    0.87 
   6  -2   1   21.34    0.97 
  -6  -2  -1   21.93    0.87 
   6  -2   1   20.76    0.94 
  -6   2  -1   21.26    0.91 
  -6   2  -1   23.57    0.97 
   6   2   1   21.07    0.95 
  -6   2  -1   21.20    0.97 
   6   2   1   21.00    0.84 
  -6   2  -1   21.43    1.15 
  -6   2  -1   19.87    0.94 
  -6   2  -1   21.50    0.87 
  -6   2  -1   19.51    0.98 
   6   2   1   20.79    0.76 
  -6   2  -1   20.41    0.99 
   6   2   1   22.21    0.87 
   7  -2   1   59.60    2.25 
  -7  -2  -1   63.65    2.05 
  -7  -2  -1   60.30    1.88 
  -7  -2  -1   61.40    1.92 
   7  -2   1   62.25    1.82 
   7  -2   1   62.99    2.14 
  -7  -2  -1   65.84    1.74 
   7  -2   1   63.43    1.79 
   7  -2   1   61.86    2.18 
   7  -2   1   63.45    2.11 
  -7  -2  -1   61.88    2.05 
   7  -2   1   63.88    2.00 
  -7  -2  -1   63.25    2.01 
   7  -2   1   63.77    2.09 
  -7  -2  -1   61.21    2.01 
  -7  -2  -1   59.90    2.31 
  -7  -2  -1   62.22    1.97 
  -7   2  -1   64.04    2.13 
   7   2   1   60.98    1.89 
  -7   2  -1   60.51    2.49 
  -7   2  -1   63.31    2.04 
   7   2   1   62.28    1.90 
  -7   2  -1   59.80    2.21 
   7   2   1   60.22    2.14 
  -7   2  -1   60.41    2.15 
   7   2   1   63.51    2.02 
  -7   2  -1   62.12    2.43 
  -7   2  -1   63.61    2.15 
  -7   2  -1   59.20    2.21 
  -8  -2  -1    0.87    0.24 
  -8  -2  -1    0.85    0.30 
   8  -2   1    0.66    0.22 
  -8  -2  -1    0.93    0.20 
  -8  -2  -1    1.03    0.21 
  -8  -2  -1    0.65    0.22 
  -8  -2  -1    0.96    0.23 
   8  -2   1    0.80    0.13 
   8  -2   1    0.54    0.21 
   8  -2   1    1.01    0.23 
  -8  -2  -1    0.68    0.22 
  -8  -2  -1    0.95    0.22 
   8  -2   1    1.13    0.26 
   8  -2   1    0.92    0.12 
   8  -2   1    0.90    0.24 
  -8   2  -1    0.83    0.28 
   8   2   1    0.83    0.22 
  -8   2  -1    0.61    0.26 
  -8   2  -1    0.44    0.27 
  -8   2  -1    1.07    0.26 
  -8   2  -1    0.91    0.25 
  -8   2  -1    1.08    0.26 
   8   2   1    0.72    0.27 
   8   2   1    0.93    0.18 
   8   2   1    1.36    0.22 
  -8   2  -1    0.83    0.27 
  -8   2  -1    0.54    0.27 
  -9  -2  -1   59.30    2.10 
   9  -2   1   58.01    2.04 
   9  -2   1   61.66    2.25 
   9  -2   1   59.31    2.17 
  -9  -2  -1   55.20    2.28 
  -9  -2  -1   60.66    2.16 
   9  -2   1   57.43    2.06 
  -9  -2  -1   58.98    2.00 
   9  -2   1   60.84    2.53 
  -9  -2  -1   61.70    2.00 
  -9  -2  -1   55.35    2.07 
  -9  -2  -1   57.43    2.00 
  -9  -2  -1   61.24    2.50 
   9   2   1   63.13    1.99 
   9   2   1   59.51    1.89 
   9   2   1   57.43    2.22 
   9   2   1   61.40    1.91 
  -9   2  -1   58.99    2.33 
   9   2   1   60.24    2.07 
  -9   2  -1   59.08    2.21 
  -9   2  -1   58.72    2.22 
  -9   2  -1   59.42    2.10 
  -9   2  -1   60.31    2.33 
  -9   2  -1   58.26    2.59 
  -9   2  -1   56.20    2.21 
  -9   2  -1   62.98    2.23 
 -10  -2  -1    0.55    0.33 
  10  -2   1    0.26    0.22 
 -10  -2  -1   -0.01    0.18 
 -10  -2  -1    0.36    0.24 
 -10  -2  -1   -0.26    0.23 
  10  -2   1    0.05    0.21 
  10  -2   1    0.62    0.26 
 -10  -2  -1    0.30    0.28 
  10  -2   1    0.09    0.22 
  10  -2   1    0.33    0.25 
 -10  -2  -1    0.22    0.20 
 -10  -2  -1    0.14    0.17 
 -10  -2  -1    0.58    0.26 
  10   2   1    0.11    0.17 
 -10   2  -1    0.56    0.28 
 -10   2  -1    0.28    0.29 
 -10   2  -1    0.20    0.25 
 -10   2  -1    0.72    0.33 
  10   2   1    0.18    0.19 
 -10   2  -1    0.23    0.36 
 -10   2  -1    0.20    0.33 
 -10   2  -1    0.14    0.25 
  10   2   1    0.17    0.29 
  10   2   1    0.08    0.19 
  10   2   1    0.30    0.19 
 -10   2  -1    0.26    0.33 
 -11  -2  -1   32.37    2.36 
 -11  -2  -1   28.73    1.42 
 -11  -2  -1   29.90    1.43 
 -11  -2  -1   26.87    1.25 
 -11  -2  -1   27.87    1.29 
 -11  -2  -1   29.47    1.38 
  11  -2   1   29.87    1.48 
 -11  -2  -1   30.83    1.45 
 -11   2  -1   28.12    1.49 
  11   2   1   26.13    1.55 
 -11   2  -1   30.06    1.58 
  11   2   1   29.62    1.32 
 -11   2  -1   29.47    1.53 
 -11   2  -1   27.10    1.65 
 -11   2  -1   28.08    1.42 
  11   2   1   27.50    1.14 
 -11   2  -1   24.86    2.67 
  11   2   1   29.11    1.13 
 -11   2  -1   26.87    1.50 
 -12  -2  -1   17.38    1.12 
 -12  -2  -1   17.34    0.99 
  12  -2   1   16.68    1.15 
 -12  -2  -1   18.60    1.15 
 -12  -2  -1   15.25    1.43 
  12  -2   1   16.65    1.12 
 -12  -2  -1   16.89    1.13 
 -12  -2  -1   18.67    1.19 
 -12   2  -1   16.25    1.12 
  12   2   1   16.86    0.84 
 -12   2  -1   18.49    1.27 
 -12   2  -1   18.54    1.60 
 -12   2  -1   16.64    1.19 
 -12   2  -1   17.66    1.25 
  12   2   1   17.57    0.87 
 -13  -2  -1    0.70    0.50 
 -13  -2  -1    0.55    0.39 
  13  -2   1    0.34    0.36 
 -13  -2  -1    0.44    0.58 
  13  -2   1    0.28    0.39 
 -13  -2  -1    0.33    0.36 
 -13  -2  -1    0.28    0.52 
  13  -2   1    0.43    0.37 
 -13  -2  -1    0.28    0.51 
 -13   2  -1   -0.21    0.35 
 -13   2  -1   -0.02    0.76 
 -13   2  -1    0.98    0.48 
 -13   2  -1    0.16    0.52 
  13   2   1    0.64    0.32 
  13   2   1    0.36    0.28 
 -13   2  -1   -0.56    0.51 
 -14  -2  -1   22.60    1.56 
 -14  -2  -1   24.98    1.48 
  14  -2   1   23.76    1.62 
 -14  -2  -1   21.26    1.99 
 -14   2  -1   25.58    1.82 
 -14   2  -1   26.33    1.67 
 -14   2  -1   27.30    2.79 
  14   2   1   24.47    1.21 
  14   2   1   21.54    1.08 
 -14  -3   1   19.19    1.39 
 -14  -3   1   18.07    1.42 
  14  -3  -1   17.14    1.41 
 -14  -3   1   19.98    1.48 
 -14  -3   1   20.96    2.18 
  14   3  -1   19.27    1.22 
 -14   3   1   19.53    1.57 
 -14   3   1   29.03    3.94 
 -14   3   1   18.44    1.63 
 -14   3   1   16.52    1.52 
 -13  -3   1    7.72    0.84 
  13  -3  -1    7.40    0.95 
 -13  -3   1    8.39    0.96 
 -13  -3   1    7.77    0.90 
 -13  -3   1    8.14    1.15 
 -13  -3   1   10.33    0.97 
 -13  -3   1    8.30    0.89 
 -13   3   1    9.35    1.09 
 -13   3   1    6.67    1.02 
 -13   3   1    6.71    0.95 
 -13   3   1    8.10    1.33 
  13   3  -1    6.66    0.73 
 -13   3   1    8.17    1.10 
  12  -3  -1   61.29    2.55 
 -12  -3   1   58.26    2.85 
 -12  -3   1   56.40    2.23 
 -12  -3   1   58.46    2.32 
 -12  -3   1   58.88    2.42 
 -12   3   1   58.53    2.58 
 -12   3   1   54.00    2.52 
  12   3  -1   58.70    2.29 
 -12   3   1   59.72    2.68 
 -12   3   1   55.36    2.41 
 -12   3   1   58.15    3.00 
  11  -3  -1   31.95    1.13 
 -11  -3   1   32.97    1.60 
 -11  -3   1   32.93    1.42 
 -11  -3   1   33.73    1.48 
  11  -3  -1   33.67    1.50 
 -11  -3   1   34.18    1.65 
 -11  -3   1   37.34    1.66 
 -11  -3   1   32.31    1.49 
  11  -3  -1   34.95    1.75 
 -11  -3   1   35.40    1.53 
  11   3  -1   34.20    1.40 
 -11   3   1   37.11    1.89 
 -11   3   1   31.84    1.77 
  11   3  -1   37.46    1.60 
 -11   3   1   33.29    1.67 
 -11   3   1   36.11    1.80 
 -11   3   1   35.52    1.78 
 -11   3   1   35.31    2.19 
 -10  -3   1   38.10    1.62 
 -10  -3   1   30.86    1.49 
  10  -3  -1   33.48    1.66 
  10  -3  -1   33.90    1.42 
 -10  -3   1   36.08    1.42 
 -10  -3   1   35.10    1.59 
  10  -3  -1   33.79    1.50 
 -10  -3   1   33.24    1.44 
  10  -3  -1   34.42    1.20 
 -10  -3   1   34.65    1.84 
  10  -3  -1   34.99    1.16 
 -10  -3   1   32.25    1.49 
 -10  -3   1   34.21    1.41 
  10  -3  -1   35.18    1.64 
  10   3  -1   34.32    1.36 
 -10   3   1   34.28    1.68 
 -10   3   1   33.67    1.52 
 -10   3   1   33.41    1.67 
 -10   3   1   34.29    1.97 
 -10   3   1   32.75    1.62 
  10   3  -1   35.34    1.44 
 -10   3   1   35.91    1.83 
 -10   3   1   33.94    1.76 
  10   3  -1   33.79    1.49 
  10   3  -1   31.01    1.60 
  10   3  -1   32.27    1.33 
  -9  -3   1   68.25    2.42 
  -9  -3   1   67.52    2.20 
  -9  -3   1   65.63    2.20 
  -9  -3   1   66.59    2.68 
  -9  -3   1   61.58    2.29 
   9  -3  -1   65.43    2.35 
   9  -3  -1   65.41    2.48 
   9  -3  -1   70.59    2.58 
   9  -3  -1   68.04    2.39 
   9  -3  -1   66.02    2.23 
  -9  -3   1   66.29    2.34 
   9  -3  -1   68.00    2.08 
  -9  -3   1   66.10    2.27 
   9   3  -1   67.60    2.18 
   9   3  -1   66.80    2.28 
  -9   3   1   64.68    2.52 
   9   3  -1   75.01    3.34 
  -9   3   1   61.95    2.58 
  -9   3   1   63.98    2.60 
  -9   3   1   63.39    2.45 
   9   3  -1   66.06    2.32 
  -9   3   1   65.95    2.52 
  -9   3   1   65.40    2.81 
  -9   3   1   68.16    2.53 
   9   3  -1   64.30    2.17 
  -8  -3   1    6.53    0.46 
   8  -3  -1    6.91    0.64 
   8  -3  -1    8.13    0.53 
  -8  -3   1    8.09    0.57 
   8  -3  -1    6.39    0.57 
  -8  -3   1    7.35    0.52 
  -8  -3   1    7.50    0.59 
  -8  -3   1    7.52    0.47 
   8  -3  -1    7.70    0.65 
   8  -3  -1    7.50    0.46 
  -8  -3   1    7.67    0.51 
   8  -3  -1    7.87    0.61 
   8  -3  -1    8.95    0.64 
  -8  -3   1    7.75    0.59 
  -8  -3   1    6.87    0.66 
  -8   3   1    6.96    0.62 
  -8   3   1    6.96    0.75 
  -8   3   1    7.19    0.64 
   8   3  -1    6.36    0.48 
  -8   3   1    7.29    0.69 
   8   3  -1    7.43    0.49 
  -8   3   1    6.15    0.66 
  -8   3   1    8.03    0.70 
  -8   3   1    7.24    0.56 
   8   3  -1    7.22    0.54 
   8   3  -1    8.02    0.65 
   8   3  -1    7.48    0.54 
  -8   3   1    7.85    0.65 
  -7  -3   1   49.81    1.48 
   7  -3  -1   48.73    1.63 
   7  -3  -1   49.99    1.84 
  -7  -3   1   49.11    1.64 
   7  -3  -1   47.47    1.93 
  -7  -3   1   51.86    1.75 
  -7  -3   1   48.87    1.97 
   7  -3  -1   49.53    1.93 
  -7  -3   1   50.03    1.76 
  -7  -3   1   48.80    1.59 
   7  -3  -1   49.45    1.81 
  -7  -3   1   49.02    1.61 
  -7  -3   1   48.77    1.71 
  -7  -3   1   50.52    1.76 
   7  -3  -1   50.92    1.91 
   7  -3  -1   48.85    1.66 
   7   3  -1   51.00    1.74 
  -7   3   1   50.11    1.90 
  -7   3   1   49.95    1.90 
   7   3  -1   50.10    1.67 
   7   3  -1   44.37    1.89 
  -7   3   1   47.05    1.90 
  -7   3   1   51.53    2.14 
   7   3  -1   51.25    1.88 
  -7   3   1   47.91    1.75 
   7   3  -1   53.29    1.58 
  -7   3   1   51.67    1.92 
  -7   3   1   46.67    1.95 
  -7   3   1   48.85    1.98 
  -6  -3   1   27.24    0.99 
   6  -3  -1   28.51    1.26 
   6  -3  -1   27.52    1.00 
  -6  -3   1   26.43    0.94 
   6  -3  -1   26.86    1.02 
   6  -3  -1   28.01    1.02 
  -6  -3   1   27.92    1.09 
  -6  -3   1   26.47    1.04 
  -6  -3   1   26.75    0.94 
  -6  -3   1   26.95    0.91 
   6  -3  -1   26.75    1.18 
  -6  -3   1   26.73    1.06 
   6  -3  -1   27.37    1.22 
   6  -3  -1   27.27    1.23 
  -6  -3   1   26.69    1.04 
  -6   3   1   26.48    1.25 
  -6   3   1   29.07    1.21 
  -6   3   1   26.26    1.17 
   6   3  -1   27.61    1.01 
   6   3  -1   27.28    0.81 
  -6   3   1   24.22    1.68 
  -6   3   1   26.94    1.21 
   6   3  -1   27.57    1.06 
  -6   3   1   27.69    1.10 
   6   3  -1   28.30    1.34 
   6   3  -1   27.84    1.05 
  -6   3   1   28.21    1.20 
  -6   3   1   27.23    1.23 
   6   3  -1   26.30    1.02 
   6   3  -1   27.15    0.97 
   6   3  -1   27.13    0.81 
  -5  -3   1  140.61    4.00 
   5  -3  -1  143.59    4.04 
   5  -3  -1  144.50    4.05 
   5  -3  -1  140.93    4.27 
   5  -3  -1  144.77    4.22 
  -5  -3   1  142.70    3.93 
   5  -3  -1  144.95    4.28 
   5  -3  -1  151.52    3.85 
  -5  -3   1  144.74    3.98 
  -5  -3   1  139.73    4.05 
   5  -3  -1  144.34    4.26 
  -5  -3   1  142.90    3.94 
  -5  -3   1  143.46    4.05 
  -5  -3   1  143.47    4.10 
   5  -3  -1  140.00    4.23 
  -5  -3   1  138.60    4.02 
  -5   3   1  144.06    4.41 
   5   3  -1  135.87    3.99 
   5   3  -1  144.13    4.01 
   5   3  -1  139.62    4.18 
  -5   3   1  138.01    4.29 
  -5   3   1  145.49    4.25 
   5   3  -1  138.32    3.85 
   5   3  -1  143.45    3.84 
  -5   3   1  141.78    4.27 
   5   3  -1  148.49    4.02 
  -5   3   1  143.81    4.22 
  -5   3   1  142.83    4.32 
   5   3  -1  148.21    4.06 
  -5   3   1  144.71    4.11 
  -5   3   1  135.60    4.23 
  -5   3   1  143.14    4.22 
  -4  -3   1   16.71    0.60 
   4  -3  -1   17.14    0.82 
  -4  -3   1   16.03    0.62 
   4  -3  -1   16.38    0.79 
   4  -3  -1   16.52    0.78 
  -4  -3   1   16.10    0.70 
  -4  -3   1   16.86    0.64 
  -4  -3   1   16.77    0.66 
   4  -3  -1   17.18    0.81 
  -4  -3   1   16.24    0.64 
   4  -3  -1   17.85    0.60 
   4  -3  -1   16.87    0.81 
   4  -3  -1   17.25    0.69 
  -4  -3   1   17.68    0.69 
   4  -3  -1   16.60    0.70 
   4  -3  -1   15.76    0.90 
   4  -3  -1   16.37    0.78 
  -4  -3   1   17.09    0.63 
   4   3  -1   16.40    0.66 
   4   3  -1   16.24    0.57 
   4   3  -1   16.08    0.75 
  -4   3   1   16.63    0.79 
  -4   3   1   17.02    0.81 
  -4   3   1   18.05    0.85 
  -4   3   1   15.89    0.82 
  -4   3   1   16.26    0.76 
   4   3  -1   16.70    0.56 
  -4   3   1   17.43    0.72 
  -4   3   1   17.08    0.78 
  -4   3   1   16.69    0.80 
   4   3  -1   16.20    0.65 
   4   3  -1   15.64    0.65 
   4   3  -1   16.76    0.63 
  -3  -3   1  117.58    3.37 
   3  -3  -1  120.76    3.54 
   3  -3  -1  123.81    3.42 
  -3  -3   1  119.83    3.45 
  -3  -3   1  125.56    3.42 
   3  -3  -1  121.14    3.47 
  -3  -3   1  119.93    3.32 
  -3  -3   1  120.77    3.38 
  -3  -3   1  123.40    3.36 
  -3  -3   1  122.43    3.50 
  -3  -3   1  122.46    3.38 
   3  -3  -1  119.03    3.54 
   3  -3  -1  124.16    3.58 
   3  -3  -1  121.00    3.46 
   3  -3  -1  124.71    3.58 
  -3  -3   1  120.03    3.39 
   3  -3  -1  118.93    3.55 
  -3  -3   1  121.99    3.34 
   3  -3  -1  119.48    3.57 
   3   3  -1  121.09    3.38 
  -3   3   1  118.11    3.58 
   3   3  -1  120.89    3.40 
   3   3  -1  119.38    3.50 
  -3   3   1  120.52    3.44 
  -3   3   1  120.61    3.52 
  -3   3   1  121.57    3.60 
   3   3  -1  123.34    3.39 
   3   3  -1  128.86    3.42 
  -3   3   1  121.46    3.39 
   3   3  -1  121.61    3.30 
   3   3  -1  122.03    3.31 
  -3   3   1  123.02    3.58 
  -3   3   1  119.96    3.52 
  -3   3   1  120.45    3.56 
   3   3  -1  121.04    3.35 
  -3   3   1  122.17    3.63 
   2  -3  -1   13.46    0.59 
   2  -3  -1   14.40    0.63 
  -2  -3   1   14.22    0.56 
   2  -3  -1   14.65    0.64 
   2  -3  -1   13.74    0.64 
   2  -3  -1   13.87    0.60 
  -2  -3   1   14.28    0.54 
  -2  -3   1   13.30    0.55 
   2  -3  -1   13.91    0.55 
  -2  -3   1   13.82    0.50 
  -2  -3   1   13.61    0.52 
  -2  -3   1   14.28    0.51 
   2  -3  -1   13.71    0.62 
  -2  -3   1   14.08    0.55 
  -2  -3   1   13.23    0.54 
   2  -3  -1   14.80    0.63 
  -2   3   1   14.19    0.65 
   2   3  -1   14.32    0.54 
   2   3  -1   13.43    0.55 
   2   3  -1   13.73    0.55 
   2   3  -1   14.89    0.49 
  -2   3   1   13.81    0.64 
   2   3  -1   14.70    0.53 
   2   3  -1   13.82    0.49 
  -2   3   1   12.91    0.61 
  -2   3   1   14.62    0.57 
   2   3  -1   12.86    0.58 
  -2   3   1   14.19    0.63 
  -2   3   1   13.99    0.61 
   2   3  -1   13.07    0.54 
  -2   3   1   14.68    0.57 
  -2   3   1   14.21    0.66 
   2   3  -1   13.56    0.57 
   1  -3  -1  130.38    3.48 
   1  -3  -1  127.81    3.49 
  -1  -3   1  121.37    3.46 
   1  -3  -1  122.36    3.51 
  -1  -3   1  127.88    3.42 
  -1  -3   1  124.73    3.43 
  -1  -3   1  122.03    3.41 
   1  -3  -1  125.61    3.42 
  -1  -3   1  122.11    3.45 
  -1  -3   1  123.96    3.45 
   1  -3  -1  117.11    3.51 
  -1  -3   1  124.58    3.39 
   1  -3  -1  131.79    3.53 
   1  -3  -1  127.75    3.52 
   1  -3  -1  124.78    3.53 
  -1  -3   1  122.34    3.44 
  -1   3   1  123.77    3.51 
  -1   3   1  127.73    3.52 
   1   3  -1  123.56    3.38 
  -1   3   1  123.25    3.49 
   1   3  -1  125.69    3.43 
   1   3  -1  127.17    3.40 
  -1   3   1  122.71    3.53 
   1   3  -1  125.05    3.45 
  -1   3   1  123.50    3.43 
   1   3  -1  124.94    3.41 
   1   3  -1  120.42    3.45 
  -1   3   1  123.65    3.48 
   1   3  -1  128.29    3.46 
   1   3  -1  118.65    3.44 
  -1   3   1  121.97    3.51 
   1   3  -1  125.28    3.34 
  -1   3   1  125.95    3.54 
   0  -3  -1   54.44    1.54 
   0  -3  -1   54.38    1.58 
   0  -3   1   51.21    1.59 
   0  -3   1   53.41    1.60 
   0  -3   1   54.22    1.67 
   0  -3   1   53.32    1.61 
   0  -3  -1   52.61    1.60 
   0  -3  -1   55.12    1.61 
   0  -3   1   49.55    1.62 
   0  -3   1   54.43    1.55 
   0  -3  -1   52.19    1.62 
   0  -3   1   52.57    1.61 
   0  -3  -1   51.81    1.63 
   0  -3  -1   54.20    1.61 
   0  -3   1   54.80    1.62 
   0  -3   1   52.93    1.59 
   0  -3  -1   54.70    1.63 
   0  -3  -1   54.70    1.62 
   0   3  -1   50.77    1.64 
   0   3  -1   52.89    1.59 
   0   3   1   55.42    1.61 
   0   3  -1   54.33    1.62 
   0   3   1   55.37    1.62 
   0   3  -1   54.77    1.63 
   0   3   1   55.71    1.65 
   0   3   1   54.83    1.54 
   0   3  -1   55.13    1.60 
   0   3   1   51.43    1.60 
   0   3   1   54.77    1.62 
   0   3   1   55.20    1.63 
   0   3  -1   54.03    1.55 
   0   3   1   53.79    1.57 
   0   3  -1   53.03    1.58 
   0   3  -1   55.62    1.61 
   0   3   1   51.56    1.47 
  -1  -3  -1   97.12    2.54 
  -1  -3  -1   92.57    2.60 
   1  -3   1   90.14    2.61 
  -1  -3  -1   90.03    2.60 
  -1  -3  -1   94.59    2.56 
  -1  -3  -1   90.63    2.68 
   1  -3   1   92.74    2.72 
  -1  -3  -1   98.51    2.60 
   1  -3   1   93.87    2.71 
  -1  -3  -1   93.11    2.60 
  -1  -3  -1   94.79    2.51 
   1  -3   1   95.86    2.76 
   1  -3   1   98.66    2.70 
  -1  -3  -1   96.05    2.62 
   1  -3   1   92.51    2.67 
   1  -3   1   91.38    2.68 
   1   3   1   93.69    2.60 
  -1   3  -1   91.34    2.60 
  -1   3  -1   95.53    2.71 
   1   3   1   93.83    2.52 
   1   3   1   93.44    2.61 
   1   3   1   95.96    2.59 
  -1   3  -1   92.10    2.68 
   1   3   1   88.54    2.69 
  -1   3  -1   91.64    2.74 
  -1   3  -1   89.09    2.62 
   1   3   1   95.09    2.59 
  -1   3  -1   94.98    2.72 
   1   3   1   95.11    2.60 
  -1   3  -1   92.41    2.68 
   1   3   1   94.80    2.52 
  -1   3  -1   90.54    2.67 
  -2  -3  -1  180.89    4.80 
   2  -3   1  176.91    5.02 
   2  -3   1  179.23    4.92 
  -2  -3  -1  167.45    4.91 
  -2  -3  -1  182.68    4.77 
   2  -3   1  180.03    4.95 
  -2  -3  -1  178.64    4.72 
   2  -3   1  171.28    4.97 
  -2  -3  -1  175.26    4.90 
   2  -3   1  184.27    4.85 
  -2  -3  -1  185.61    4.77 
  -2  -3  -1  180.41    4.79 
   2  -3   1  178.45    4.96 
  -2  -3  -1  175.40    4.73 
  -2  -3  -1  184.86    4.79 
   2  -3   1  177.70    4.83 
   2  -3   1  176.70    4.82 
  -2   3  -1  172.67    4.95 
  -2   3  -1  171.05    4.97 
  -2   3  -1  179.35    4.96 
   2   3   1  174.21    4.92 
  -2   3  -1  177.93    4.96 
  -2   3  -1  175.94    5.02 
  -2   3  -1  178.71    4.83 
   2   3   1  174.26    4.78 
   2   3   1  181.73    4.79 
  -2   3  -1  180.42    4.85 
  -2   3  -1  176.17    4.93 
  -2   3  -1  189.17    5.07 
  -2   3  -1  181.47    4.96 
   2   3   1  179.73    4.76 
   3  -3   1   66.86    2.04 
  -3  -3  -1   68.27    1.89 
  -3  -3  -1   70.60    2.07 
   3  -3   1   70.31    1.98 
  -3  -3  -1   72.11    2.02 
  -3  -3  -1   67.75    1.86 
  -3  -3  -1   68.00    1.90 
  -3  -3  -1   69.78    1.93 
   3  -3   1   68.22    2.14 
   3  -3   1   68.06    2.13 
  -3  -3  -1   66.37    1.90 
   3  -3   1   68.50    1.97 
   3  -3   1   67.93    2.13 
   3  -3   1   68.64    1.94 
   3  -3   1   67.16    2.13 
  -3  -3  -1   67.79    1.88 
  -3  -3  -1   68.38    1.85 
  -3   3  -1   67.77    2.23 
  -3   3  -1   65.26    2.12 
  -3   3  -1   66.26    2.14 
  -3   3  -1   66.15    2.12 
  -3   3  -1   67.73    1.95 
  -3   3  -1   64.74    2.12 
   3   3   1   68.87    1.91 
   3   3   1   66.55    1.90 
   3   3   1   66.45    1.87 
  -3   3  -1   66.48    2.11 
   3   3   1   65.56    1.90 
   3   3   1   67.17    2.06 
  -3   3  -1   66.19    2.00 
  -3   3  -1   67.85    2.09 
   4  -3   1  491.06   13.10 
   4  -3   1  489.15   13.03 
   4  -3   1  483.36   12.77 
  -4  -3  -1  467.20   12.72 
   4  -3   1  487.95   12.86 
  -4  -3  -1  481.23   12.72 
  -4  -3  -1  479.86   12.71 
   4  -3   1  485.64   12.70 
   4  -3   1  483.65   13.02 
   4  -3   1  481.58   12.99 
   4   3   1  485.09   12.87 
  -4   3  -1  475.68   13.00 
  -4   3  -1  501.67   13.07 
   4   3   1  467.98   12.71 
  -4   3  -1  481.62   12.97 
  -4   3  -1  489.49   13.02 
   4   3   1  489.78   12.73 
  -4   3  -1  479.91   12.86 
  -4   3  -1  481.61   12.89 
   4   3   1  488.16   12.73 
  -4   3  -1  468.29   13.17 
  -5  -3  -1   16.95    0.65 
  -5  -3  -1   18.01    0.61 
   5  -3   1   16.47    0.64 
   5  -3   1   17.75    0.55 
  -5  -3  -1   17.05    0.74 
  -5  -3  -1   16.26    0.64 
   5  -3   1   15.88    0.86 
  -5  -3  -1   16.60    0.62 
   5  -3   1   17.28    0.82 
   5  -3   1   17.38    0.84 
  -5  -3  -1   17.50    0.65 
   5  -3   1   16.93    0.66 
  -5  -3  -1   15.82    0.57 
   5  -3   1   17.27    0.69 
  -5  -3  -1   17.80    0.66 
   5  -3   1   16.84    0.83 
   5  -3   1   17.01    0.82 
   5   3   1   16.66    0.64 
   5   3   1   16.97    0.94 
  -5   3  -1   16.02    0.97 
   5   3   1   17.39    0.64 
  -5   3  -1   15.69    0.92 
  -5   3  -1   16.39    0.84 
  -5   3  -1   17.64    0.87 
  -5   3  -1   17.66    0.84 
  -5   3  -1   16.37    0.59 
  -5   3  -1   16.14    0.82 
   5   3   1   14.71    0.68 
   5   3   1   17.85    0.63 
  -5   3  -1   16.52    0.80 
  -5   3  -1   17.57    0.84 
  -5   3  -1   17.72    0.77 
   5   3   1   17.02    0.62 
  -6  -3  -1  140.28    3.88 
  -6  -3  -1  136.32    3.89 
   6  -3   1  137.57    4.11 
   6  -3   1  138.63    3.84 
  -6  -3  -1  130.96    3.97 
  -6  -3  -1  144.13    4.35 
  -6  -3  -1  147.27    3.86 
   6  -3   1  134.92    3.85 
   6  -3   1  136.08    4.08 
   6  -3   1  136.03    4.10 
   6  -3   1  141.42    3.84 
   6  -3   1  131.47    4.21 
  -6  -3  -1  132.46    3.85 
   6  -3   1  135.22    4.14 
  -6  -3  -1  136.14    3.75 
  -6  -3  -1  135.32    3.80 
  -6  -3  -1  128.01    3.78 
  -6   3  -1  140.83    3.99 
  -6   3  -1  146.44    4.48 
   6   3   1  134.76    3.88 
  -6   3  -1  138.07    4.11 
   6   3   1  137.44    3.81 
  -6   3  -1  137.36    4.15 
  -6   3  -1  137.14    4.04 
   6   3   1  135.94    3.87 
  -6   3  -1  133.57    4.12 
  -6   3  -1  135.03    4.47 
  -6   3  -1  135.58    4.19 
   6   3   1  135.40    4.12 
   6   3   1  138.99    3.84 
   7  -3   1    2.47    0.42 
   7  -3   1    3.54    0.41 
  -7  -3  -1    3.33    0.25 
   7  -3   1    4.06    0.42 
   7  -3   1    3.47    0.39 
  -7  -3  -1    3.30    0.23 
  -7  -3  -1    2.72    0.28 
  -7  -3  -1    2.37    0.44 
  -7  -3  -1    2.95    0.28 
  -7  -3  -1    2.96    0.32 
  -7  -3  -1    3.24    0.32 
   7  -3   1    3.34    0.27 
   7  -3   1    2.94    0.49 
   7  -3   1    3.14    0.25 
  -7  -3  -1    3.46    0.29 
  -7   3  -1    3.89    0.51 
   7   3   1    2.83    0.25 
   7   3   1    3.44    0.29 
  -7   3  -1    3.61    0.51 
  -7   3  -1    3.19    0.43 
   7   3   1    2.52    0.37 
  -7   3  -1    2.62    0.48 
  -7   3  -1    3.21    0.47 
   7   3   1    2.89    0.26 
  -7   3  -1    2.72    0.42 
  -7   3  -1    3.11    0.37 
  -7   3  -1    2.70    0.35 
   8  -3   1    6.42    0.34 
   8  -3   1    5.60    0.53 
  -8  -3  -1    6.95    0.44 
  -8  -3  -1    5.99    0.45 
   8  -3   1    6.46    0.57 
  -8  -3  -1    6.73    0.67 
  -8  -3  -1    7.10    0.52 
  -8  -3  -1    6.57    0.31 
   8  -3   1    6.50    0.37 
  -8  -3  -1    6.52    0.45 
   8  -3   1    6.79    0.60 
   8  -3   1    6.14    0.45 
   8  -3   1    7.16    0.58 
  -8  -3  -1    6.20    0.48 
  -8  -3  -1    6.22    0.40 
  -8  -3  -1    6.42    0.49 
   8   3   1    6.46    0.43 
   8   3   1    6.17    0.58 
  -8   3  -1    6.87    0.75 
   8   3   1    6.09    0.40 
  -8   3  -1    7.13    0.68 
  -8   3  -1    5.93    0.57 
  -8   3  -1    6.53    0.58 
  -8   3  -1    6.44    0.61 
   8   3   1    6.57    0.47 
  -8   3  -1    6.27    0.54 
   8   3   1    7.27    0.42 
  -8   3  -1    6.29    0.52 
  -9  -3  -1   34.17    1.38 
   9  -3   1   35.50    1.37 
  -9  -3  -1   34.40    1.33 
  -9  -3  -1   36.43    1.80 
   9  -3   1   35.51    1.96 
  -9  -3  -1   36.79    1.43 
   9  -3   1   37.47    1.12 
   9  -3   1   36.64    1.62 
   9  -3   1   36.37    1.51 
  -9  -3  -1   35.15    1.35 
   9  -3   1   33.45    1.52 
   9  -3   1   37.16    1.15 
  -9  -3  -1   36.94    1.48 
  -9  -3  -1   37.40    1.48 
  -9  -3  -1   36.50    1.33 
   9  -3   1   38.14    1.51 
   9   3   1   33.69    1.37 
  -9   3  -1   33.62    1.59 
  -9   3  -1   37.09    1.61 
  -9   3  -1   35.68    1.71 
  -9   3  -1   36.80    1.94 
  -9   3  -1   37.33    1.71 
  -9   3  -1   33.50    1.46 
  -9   3  -1   38.30    1.66 
   9   3   1   36.30    1.28 
   9   3   1   35.53    1.29 
  -9   3  -1   37.90    1.63 
   9   3   1   34.38    1.61 
   9   3   1   35.26    1.24 
  10  -3   1   33.71    1.62 
 -10  -3  -1   35.65    1.52 
 -10  -3  -1   37.09    1.54 
  10  -3   1   35.56    1.58 
 -10  -3  -1   34.30    1.85 
 -10  -3  -1   35.29    1.39 
  10  -3   1   34.45    1.43 
  10  -3   1   36.67    1.53 
 -10  -3  -1   33.96    1.45 
 -10  -3  -1   35.05    1.40 
 -10   3  -1   37.20    1.76 
 -10   3  -1   36.38    1.65 
  10   3   1   35.94    1.25 
 -10   3  -1   35.73    1.65 
 -10   3  -1   34.83    1.55 
  10   3   1   35.50    1.30 
  10   3   1   35.90    1.69 
 -10   3  -1   34.59    2.00 
 -10   3  -1   34.53    1.67 
 -10   3  -1   37.79    1.85 
 -10   3  -1   32.99    1.65 
  10   3   1   34.95    1.42 
 -11  -3  -1   10.66    0.82 
  11  -3   1   12.19    1.10 
 -11  -3  -1   12.10    1.00 
 -11  -3  -1    9.02    0.76 
  11  -3   1   10.40    0.80 
 -11  -3  -1   11.43    0.73 
 -11  -3  -1   10.50    0.78 
 -11  -3  -1   12.19    0.84 
  11   3   1   10.45    0.90 
 -11   3  -1   11.27    1.02 
 -11   3  -1   11.15    1.02 
  11   3   1   13.94    1.11 
 -11   3  -1   10.13    0.89 
 -11   3  -1   11.55    0.98 
 -11   3  -1   11.76    0.99 
 -11   3  -1    9.47    1.13 
 -12  -3  -1   29.50    1.45 
 -12  -3  -1   30.08    1.46 
 -12  -3  -1   32.22    1.99 
 -12  -3  -1   28.54    1.50 
  12  -3   1   29.03    1.47 
 -12  -3  -1   28.24    1.33 
  12  -3   1   29.28    1.55 
 -12   3  -1   26.76    1.53 
 -12   3  -1   28.75    2.03 
 -12   3  -1   26.66    1.61 
  12   3   1   29.41    1.38 
 -12   3  -1   29.53    1.68 
  12   3   1   27.68    1.17 
 -12   3  -1   32.26    1.67 
 -13  -3  -1    9.56    1.06 
 -13  -3  -1    7.24    0.83 
 -13  -3  -1    9.60    0.97 
 -13  -3  -1    9.18    1.27 
 -13  -3  -1    8.19    0.91 
  13  -3   1    9.45    0.91 
 -13  -3  -1    8.29    0.79 
  13   3   1    8.58    0.63 
 -13   3  -1    8.91    1.08 
  13   3   1    7.70    0.67 
 -13   3  -1    8.83    1.02 
 -13   3  -1   10.26    1.08 
 -13   3  -1    9.06    1.38 
 -13   3  -1    8.77    1.07 
 -14  -3  -1    0.53    0.45 
 -14  -3  -1   -0.35    0.63 
 -14  -3  -1   -0.07    1.07 
 -14  -3  -1   -0.16    0.48 
 -14   3  -1    0.37    0.47 
 -14   3  -1   -0.59    0.80 
 -14   3  -1    0.56    0.59 
  14   3   1   -0.09    0.31 
  14   3   1    0.29    0.32 
 -14   3  -1    0.65    0.68 
 -14  -4   1    2.67    0.72 
 -14  -4   1    3.64    0.70 
 -14  -4   1    2.27    0.68 
 -14  -4   1    0.34    0.82 
 -14   4   1    2.63    0.72 
  14   4  -1    2.53    0.53 
 -14   4   1    2.60    0.81 
 -14   4   1    2.32    0.87 
 -14   4   1    3.63    1.12 
 -13  -4   1   35.34    1.38 
  13  -4  -1   42.59    2.11 
 -13  -4   1   36.51    1.76 
 -13  -4   1   38.09    2.34 
 -13  -4   1   40.19    1.97 
 -13  -4   1   36.90    1.83 
 -13  -4   1   40.42    1.94 
 -13   4   1   37.04    2.11 
 -13   4   1   39.11    2.19 
  13   4  -1   40.77    1.89 
 -13   4   1   36.22    2.17 
 -13   4   1   44.54    2.72 
 -13   4   1   40.21    2.20 
  12  -4  -1   45.20    2.20 
 -12  -4   1   46.55    1.95 
 -12  -4   1   45.15    2.33 
 -12  -4   1   46.73    1.94 
 -12  -4   1   51.74    2.16 
 -12  -4   1   45.34    1.63 
 -12  -4   1   48.82    2.52 
 -12   4   1   51.08    2.78 
  12   4  -1   47.68    1.95 
 -12   4   1   46.44    2.27 
 -12   4   1   46.46    2.45 
 -12   4   1   46.06    2.34 
 -12   4   1   41.24    2.10 
 -11  -4   1   42.30    1.72 
 -11  -4   1   42.21    1.84 
 -11  -4   1   38.97    2.12 
  11  -4  -1   41.24    1.98 
  11  -4  -1   36.48    1.84 
  11  -4  -1   40.09    1.66 
  11  -4  -1   40.14    1.41 
 -11  -4   1   39.49    1.65 
 -11  -4   1   40.98    1.79 
 -11  -4   1   34.40    2.05 
 -11  -4   1   41.90    1.48 
 -11  -4   1   39.70    1.64 
 -11   4   1   40.29    2.11 
  11   4  -1   40.52    1.58 
 -11   4   1   40.95    2.34 
  11   4  -1   40.67    1.95 
 -11   4   1   41.72    2.02 
 -11   4   1   41.21    1.99 
 -11   4   1   41.36    1.96 
 -10  -4   1   44.71    1.85 
  10  -4  -1   44.29    1.46 
 -10  -4   1   45.23    1.82 
 -10  -4   1   42.62    1.72 
 -10  -4   1   39.86    1.48 
 -10  -4   1   39.17    1.88 
  10  -4  -1   42.77    1.67 
  10  -4  -1   46.15    1.98 
 -10  -4   1   42.95    1.64 
 -10  -4   1   44.55    1.66 
  10  -4  -1   47.05    2.05 
 -10  -4   1   40.00    2.07 
 -10   4   1   42.11    1.94 
  10   4  -1   43.86    1.63 
 -10   4   1   43.91    2.01 
  10   4  -1   42.38    1.61 
 -10   4   1   45.44    2.34 
 -10   4   1   44.77    2.12 
 -10   4   1   44.73    2.02 
  10   4  -1   46.07    1.77 
 -10   4   1   45.80    2.18 
 -10   4   1   45.01    2.04 
  -9  -4   1   23.65    1.18 
   9  -4  -1   25.71    1.35 
   9  -4  -1   24.31    1.08 
   9  -4  -1   25.26    0.98 
  -9  -4   1   24.55    1.14 
  -9  -4   1   24.70    1.08 
   9  -4  -1   24.48    1.26 
  -9  -4   1   26.91    0.98 
   9  -4  -1   24.96    1.37 
  -9  -4   1   27.20    1.24 
  -9  -4   1   24.32    1.42 
   9  -4  -1   25.06    1.27 
  -9  -4   1   24.47    0.84 
  -9  -4   1   26.10    1.21 
   9  -4  -1   26.10    1.41 
  -9   4   1   26.11    1.41 
   9   4  -1   28.06    1.16 
  -9   4   1   24.21    1.34 
   9   4  -1   23.99    1.33 
  -9   4   1   25.73    1.24 
  -9   4   1   26.56    1.39 
   9   4  -1   23.83    1.13 
  -9   4   1   22.44    1.51 
  -9   4   1   25.11    1.35 
  -9   4   1   28.23    1.51 
   9   4  -1   26.26    1.09 
   9   4  -1   25.27    1.08 
  -9   4   1   24.62    1.45 
   8  -4  -1   12.23    0.99 
  -8  -4   1   11.52    0.87 
  -8  -4   1   10.98    0.69 
   8  -4  -1    9.90    0.59 
   8  -4  -1    9.64    0.76 
  -8  -4   1   11.14    0.61 
   8  -4  -1   11.06    0.63 
  -8  -4   1   11.89    0.70 
   8  -4  -1    9.24    0.77 
  -8  -4   1   10.44    0.65 
  -8  -4   1   11.05    0.48 
  -8  -4   1   10.98    0.70 
  -8  -4   1   11.09    0.52 
  -8  -4   1   10.69    0.56 
   8  -4  -1   12.05    0.59 
   8  -4  -1   10.07    0.81 
  -8   4   1   11.83    0.90 
   8   4  -1   10.33    0.62 
  -8   4   1   10.02    0.77 
   8   4  -1   11.25    0.66 
  -8   4   1   11.15    0.87 
  -8   4   1   10.86    0.96 
  -8   4   1   10.45    0.79 
   8   4  -1   11.16    0.58 
   8   4  -1   10.53    0.60 
  -8   4   1   10.35    0.71 
  -8   4   1   11.41    0.86 
   8   4  -1   10.83    0.66 
  -8   4   1    9.83    0.77 
   8   4  -1    8.48    0.73 
  -7  -4   1   25.03    0.98 
   7  -4  -1   26.35    1.03 
   7  -4  -1   26.63    1.27 
   7  -4  -1   24.54    1.20 
   7  -4  -1   26.49    1.29 
  -7  -4   1   26.63    1.08 
  -7  -4   1   26.14    1.07 
   7  -4  -1   27.09    1.03 
   7  -4  -1   25.67    1.28 
   7  -4  -1   23.71    1.19 
  -7  -4   1   26.01    1.11 
  -7  -4   1   25.50    0.93 
  -7  -4   1   27.29    0.88 
  -7  -4   1   25.09    0.91 
  -7  -4   1   26.11    1.07 
   7  -4  -1   23.84    0.99 
   7   4  -1   24.92    1.04 
   7   4  -1   26.80    1.25 
  -7   4   1   24.48    1.30 
  -7   4   1   26.97    1.30 
  -7   4   1   23.62    1.29 
   7   4  -1   25.83    1.01 
  -7   4   1   25.44    1.24 
  -7   4   1   25.51    1.41 
  -7   4   1   25.33    1.23 
  -7   4   1   25.01    1.13 
   7   4  -1   25.44    1.00 
   7   4  -1   24.12    1.03 
   7   4  -1   25.49    1.03 
  -6  -4   1   99.02    2.96 
   6  -4  -1   98.61    3.15 
   6  -4  -1   92.81    3.18 
  -6  -4   1   99.12    2.93 
   6  -4  -1   94.60    3.16 
  -6  -4   1   95.08    2.88 
   6  -4  -1   96.38    2.91 
  -6  -4   1   97.14    2.83 
  -6  -4   1   99.52    2.97 
   6  -4  -1   98.60    2.70 
   6  -4  -1  100.86    3.24 
   6  -4  -1   99.47    2.93 
   6  -4  -1   94.54    3.17 
   6  -4  -1   95.47    2.93 
  -6  -4   1   95.45    2.80 
  -6   4   1   96.13    3.20 
   6   4  -1   90.27    3.10 
  -6   4   1   98.22    3.16 
  -6   4   1   93.99    3.16 
  -6   4   1   98.82    3.16 
   6   4  -1   96.70    2.89 
  -6   4   1  101.13    3.29 
   6   4  -1  101.79    2.91 
   6   4  -1   96.08    2.90 
  -6   4   1  101.24    3.04 
   6   4  -1  102.35    2.92 
  -6   4   1   97.58    3.27 
  -6   4   1   96.66    3.15 
   6   4  -1  100.19    2.94 
  -6   4   1   98.34    3.39 
   5  -4  -1    1.60    0.16 
  -5  -4   1    1.32    0.17 
  -5  -4   1    1.52    0.24 
   5  -4  -1    1.21    0.30 
   5  -4  -1    1.78    0.33 
   5  -4  -1    1.79    0.34 
  -5  -4   1    1.05    0.28 
  -5  -4   1    1.47    0.18 
  -5  -4   1    1.48    0.23 
  -5  -4   1    1.29    0.21 
  -5  -4   1    1.76    0.23 
  -5  -4   1    1.58    0.21 
  -5  -4   1    0.92    0.18 
   5  -4  -1    1.53    0.22 
   5  -4  -1    1.54    0.32 
   5  -4  -1    1.34    0.23 
  -5  -4   1    1.55    0.21 
   5  -4  -1    1.63    0.31 
   5   4  -1    1.56    0.13 
  -5   4   1    1.45    0.32 
  -5   4   1    1.06    0.24 
   5   4  -1    1.31    0.21 
  -5   4   1    1.36    0.27 
   5   4  -1    1.35    0.13 
  -5   4   1    1.40    0.32 
   5   4  -1    1.80    0.19 
   5   4  -1    1.53    0.22 
   5   4  -1    1.80    0.32 
   5   4  -1    1.62    0.23 
  -5   4   1    0.85    0.21 
  -5   4   1    2.26    0.40 
   5   4  -1    1.37    0.22 
  -5   4   1    1.72    0.28 
  -5   4   1    1.40    0.27 
   4  -4  -1  553.53   15.48 
   4  -4  -1  590.56   15.52 
   4  -4  -1  581.95   15.33 
   4  -4  -1  584.99   15.48 
  -4  -4   1  566.13   15.22 
  -4  -4   1  571.67   15.28 
   4  -4  -1  588.93   15.18 
   4  -4  -1  566.24   15.53 
  -4  -4   1  573.09   15.23 
   4  -4  -1  587.10   15.36 
   4   4  -1  580.63   15.23 
  -4   4   1  574.41   15.55 
   4   4  -1  560.49   15.63 
  -4   4   1  575.85   15.62 
   4   4  -1  573.81   15.28 
  -4   4   1  579.14   15.50 
  -4   4   1  563.87   15.43 
  -4   4   1  569.28   15.49 
   4   4  -1  575.32   15.23 
  -4   4   1  541.09   15.79 
  -4   4   1  584.41   15.45 
  -4   4   1  582.57   15.49 
   4   4  -1  582.04   15.18 
  -3  -4   1   40.43    1.27 
  -3  -4   1   40.13    1.33 
  -3  -4   1   40.73    1.32 
   3  -4  -1   44.52    1.44 
  -3  -4   1   40.25    1.25 
   3  -4  -1   41.15    1.35 
  -3  -4   1   39.24    1.36 
   3  -4  -1   40.12    1.40 
  -3  -4   1   40.79    1.28 
   3  -4  -1   41.68    1.51 
  -3  -4   1   38.65    1.33 
  -3  -4   1   39.88    1.31 
   3  -4  -1   42.61    1.50 
   3  -4  -1   40.95    1.41 
   3  -4  -1   37.24    1.47 
  -3   4   1   40.73    1.36 
   3   4  -1   41.39    1.32 
   3   4  -1   42.02    1.22 
  -3   4   1   42.27    1.56 
  -3   4   1   38.64    1.46 
   3   4  -1   43.06    1.23 
   3   4  -1   40.18    1.27 
  -3   4   1   40.17    1.51 
   3   4  -1   38.32    1.42 
  -3   4   1   42.51    1.36 
  -3   4   1   42.29    1.50 
   3   4  -1   40.69    1.31 
  -3   4   1   42.12    1.46 
  -3   4   1   41.92    1.52 
  -3   4   1   40.15    1.47 
   3   4  -1   41.25    1.33 
   3   4  -1   40.52    1.36 
   2  -4  -1  182.72    5.10 
   2  -4  -1  188.19    5.04 
   2  -4  -1  181.16    5.15 
  -2  -4   1  179.79    5.01 
  -2  -4   1  183.73    4.94 
   2  -4  -1  180.07    5.15 
  -2  -4   1  174.05    5.06 
   2  -4  -1  180.23    5.18 
  -2  -4   1  181.89    5.04 
  -2  -4   1  181.63    5.01 
  -2  -4   1  179.20    4.98 
   2  -4  -1  179.85    5.18 
  -2  -4   1  182.54    4.97 
  -2  -4   1  185.68    4.99 
   2  -4  -1  177.35    5.01 
   2  -4  -1  187.12    5.15 
  -2  -4   1  184.65    5.04 
  -2   4   1  181.19    5.15 
  -2   4   1  190.21    5.05 
   2   4  -1  187.84    4.93 
   2   4  -1  184.35    4.92 
   2   4  -1  203.94    5.20 
   2   4  -1  189.47    5.03 
   2   4  -1  180.75    5.03 
  -2   4   1  177.91    5.06 
  -2   4   1  176.09    5.15 
  -2   4   1  172.62    5.18 
   2   4  -1  183.95    4.85 
  -2   4   1  181.67    5.16 
   2   4  -1  182.32    4.98 
  -2   4   1  184.94    5.12 
  -2   4   1  179.23    5.18 
   2   4  -1  182.62    5.06 
   2   4  -1  179.02    4.98 
  -1  -4   1    0.47    0.12 
  -1  -4   1    0.42    0.11 
   1  -4  -1    0.39    0.10 
   1  -4  -1    0.11    0.07 
   1  -4  -1    0.25    0.09 
   1  -4  -1    0.31    0.12 
  -1  -4   1    0.36    0.09 
  -1  -4   1    0.29    0.08 
   1  -4  -1    0.38    0.09 
   1  -4  -1    0.22    0.10 
  -1  -4   1    0.35    0.10 
   1  -4  -1    0.21    0.07 
   1  -4  -1    0.12    0.07 
  -1  -4   1    0.15    0.07 
   1  -4  -1    0.39    0.12 
  -1  -4   1    0.23    0.08 
  -1  -4   1    0.35    0.10 
  -1   4   1    0.22    0.08 
   1   4  -1    0.38    0.09 
   1   4  -1    0.33    0.09 
  -1   4   1    0.26    0.09 
   1   4  -1    0.16    0.07 
   1   4  -1    0.41    0.11 
   1   4  -1    0.15    0.07 
  -1   4   1    0.35    0.11 
  -1   4   1    0.16    0.08 
  -1   4   1    0.24    0.11 
   1   4  -1    0.25    0.07 
  -1   4   1    0.40    0.11 
  -1   4   1    0.31    0.09 
  -1   4   1    0.51    0.12 
   1   4  -1    0.41    0.08 
  -1   4   1    0.14    0.08 
   1   4  -1    0.22    0.06 
   0  -4   1   89.74    2.65 
   0  -4  -1   90.10    2.58 
   0  -4  -1   91.07    2.66 
   0  -4  -1   89.16    2.52 
   0  -4   1   92.47    2.61 
   0  -4   1   90.11    2.53 
   0  -4  -1   90.23    2.60 
   0  -4   1   90.18    2.60 
   0  -4  -1   92.64    2.61 
   0  -4   1   90.45    2.62 
   0  -4   1   87.33    2.68 
   0  -4  -1   87.94    2.60 
   0  -4   1   91.09    2.59 
   0  -4  -1   86.54    2.62 
   0  -4  -1   88.06    2.63 
   0  -4  -1   86.79    2.60 
   0  -4   1   88.24    2.59 
   0   4   1   85.83    2.60 
   0   4  -1   89.80    2.63 
   0   4   1   84.92    2.62 
   0   4  -1   89.66    2.60 
   0   4  -1   91.58    2.67 
   0   4   1   89.90    2.61 
   0   4   1   89.81    2.62 
   0   4   1   87.41    2.62 
   0   4   1   90.36    2.56 
   0   4  -1   92.89    2.63 
   0   4   1   90.63    2.44 
   0   4  -1   87.82    2.56 
   0   4   1   85.52    2.69 
   0   4   1   88.82    2.52 
   0   4  -1   87.82    2.62 
   0   4  -1   90.10    2.58 
   0   4  -1   92.69    2.56 
   0   4   1   90.12    2.65 
   0   4  -1   89.89    2.53 
   1  -4   1  144.61    4.14 
  -1  -4  -1  150.59    4.06 
  -1  -4  -1  150.93    4.04 
   1  -4   1  147.29    4.12 
  -1  -4  -1  146.88    4.08 
   1  -4   1  141.59    4.20 
   1  -4   1  142.69    4.02 
   1  -4   1  145.32    4.06 
  -1  -4  -1  147.96    3.90 
  -1  -4  -1  150.37    4.02 
  -1  -4  -1  147.37    4.04 
   1  -4   1  141.21    4.12 
   1  -4   1  147.99    4.19 
  -1  -4  -1  158.94    4.15 
  -1  -4  -1  144.80    4.04 
  -1  -4  -1  142.45    3.96 
  -1   4  -1  146.64    4.04 
  -1   4  -1  139.09    4.10 
   1   4   1  153.24    4.04 
  -1   4  -1  145.29    4.21 
   1   4   1  145.53    4.05 
   1   4   1  143.04    3.95 
   1   4   1  146.22    3.96 
   1   4   1  148.36    4.04 
  -1   4  -1  147.26    4.13 
  -1   4  -1  149.31    4.17 
  -1   4  -1  146.17    4.17 
  -1   4  -1  146.82    4.13 
  -1   4  -1  147.54    4.15 
   1   4   1  146.58    4.05 
   1   4   1  145.00    4.06 
   1   4   1  141.09    4.14 
  -1   4  -1  145.00    4.13 
  -1   4  -1  145.65    4.08 
  -2  -4  -1   48.88    1.46 
  -2  -4  -1   47.39    1.48 
   2  -4   1   46.00    1.60 
   2  -4   1   49.54    1.63 
   2  -4   1   48.18    1.48 
  -2  -4  -1   52.46    1.58 
   2  -4   1   45.80    1.66 
  -2  -4  -1   47.99    1.43 
  -2  -4  -1   47.23    1.41 
  -2  -4  -1   47.74    1.39 
   2  -4   1   49.50    1.49 
  -2  -4  -1   48.56    1.44 
   2  -4   1   49.91    1.62 
  -2  -4  -1   48.53    1.42 
  -2  -4  -1   50.26    1.47 
   2  -4   1   45.93    1.57 
   2  -4   1   48.02    1.64 
  -2   4  -1   48.75    1.50 
   2   4   1   47.05    1.46 
  -2   4  -1   47.29    1.63 
  -2   4  -1   49.30    1.65 
  -2   4  -1   47.27    1.68 
   2   4   1   48.47    1.44 
  -2   4  -1   47.76    1.59 
  -2   4  -1   48.41    1.64 
   2   4   1   49.00    1.33 
   2   4   1   46.47    1.58 
   2   4   1   49.63    1.45 
   2   4   1   51.59    1.35 
  -2   4  -1   48.98    1.52 
  -2   4  -1   44.88    1.59 
   2   4   1   46.34    1.45 
   2   4   1   47.41    1.39 
  -2   4  -1   49.12    1.62 
  -3  -4  -1  359.19    9.38 
   3  -4   1  341.57    9.49 
   3  -4   1  356.11    9.51 
  -3  -4  -1  344.89    9.20 
   3  -4   1  352.46    9.27 
  -3  -4  -1  342.76    9.16 
   3  -4   1  339.97    9.51 
   3  -4   1  353.97    9.31 
   3  -4   1  347.77    9.41 
   3  -4   1  343.70    9.55 
  -3  -4  -1  349.52    9.18 
   3  -4   1  353.25    9.33 
  -3  -4  -1  349.78    9.27 
  -3  -4  -1  361.37    9.25 
  -3   4  -1  344.30    9.45 
   3   4   1  345.33    9.20 
  -3   4  -1  334.23    9.48 
  -3   4  -1  340.43    9.48 
   3   4   1  351.21    9.24 
  -3   4  -1  340.43    9.51 
  -3   4  -1  348.78    9.30 
  -3   4  -1  348.54    9.53 
  -3   4  -1  345.49    9.48 
   3   4   1  341.37    9.24 
  -3   4  -1  350.65    9.34 
   3   4   1  345.60    9.43 
   4  -4   1   48.29    1.42 
   4  -4   1   46.24    1.56 
  -4  -4  -1   47.64    1.36 
  -4  -4  -1   46.47    1.38 
   4  -4   1   46.73    1.67 
   4  -4   1   46.04    1.47 
  -4  -4  -1   43.98    1.50 
  -4  -4  -1   47.99    1.35 
  -4  -4  -1   48.59    1.43 
   4  -4   1   45.94    1.65 
  -4  -4  -1   44.30    1.57 
   4  -4   1   46.08    1.65 
  -4  -4  -1   46.27    1.44 
   4  -4   1   44.60    1.67 
   4  -4   1   49.49    1.50 
  -4  -4  -1   46.35    1.36 
  -4  -4  -1   46.52    1.41 
  -4   4  -1   44.36    1.67 
   4   4   1   47.42    1.37 
  -4   4  -1   45.72    1.66 
   4   4   1   45.49    1.57 
  -4   4  -1   46.76    1.67 
  -4   4  -1   46.54    1.45 
  -4   4  -1   46.08    1.79 
   4   4   1   46.61    1.41 
  -4   4  -1   45.76    1.64 
  -4   4  -1   44.54    1.66 
   4   4   1   46.45    1.40 
  -4   4  -1   48.07    1.55 
  -4   4  -1   46.65    1.71 
   5  -4   1  293.76    8.64 
  -5  -4  -1  305.54    8.17 
  -5  -4  -1  307.94    8.21 
   5  -4   1  307.70    8.31 
   5  -4   1  301.86    8.54 
  -5  -4  -1  297.74    8.27 
  -5  -4  -1  302.46    8.23 
   5  -4   1  311.23    8.18 
  -5  -4  -1  303.61    8.16 
   5  -4   1  306.72    8.59 
   5  -4   1  308.64    8.38 
  -5  -4  -1  301.90    8.22 
   5  -4   1  309.69    8.27 
  -5  -4  -1  307.20    8.44 
  -5  -4  -1  309.19    8.31 
   5  -4   1  300.56    8.57 
  -5  -4  -1  307.55    8.19 
   5   4   1  321.22    8.23 
   5   4   1  318.87    8.24 
  -5   4  -1  308.83    8.41 
  -5   4  -1  294.31    8.56 
  -5   4  -1  308.06    8.58 
  -5   4  -1  309.34    8.65 
  -5   4  -1  316.24    8.57 
  -5   4  -1  317.25    8.26 
   5   4   1  306.19    8.20 
   5   4   1  315.10    8.23 
  -5   4  -1  304.46    8.79 
  -5   4  -1  301.43    8.62 
   5   4   1  319.62    8.42 
  -5   4  -1  296.04    8.43 
  -5   4  -1  313.32    8.59 
  -6  -4  -1    3.76    0.27 
   6  -4   1    4.19    0.41 
  -6  -4  -1    3.85    0.35 
   6  -4   1    4.16    0.44 
  -6  -4  -1    3.49    0.27 
   6  -4   1    4.17    0.44 
  -6  -4  -1    3.20    0.28 
   6  -4   1    4.23    0.33 
  -6  -4  -1    3.30    0.23 
  -6  -4  -1    4.17    0.29 
  -6  -4  -1    3.43    0.23 
  -6  -4  -1    3.24    0.27 
   6  -4   1    3.77    0.46 
   6  -4   1    3.48    0.29 
   6  -4   1    3.55    0.28 
   6  -4   1    3.73    0.20 
  -6   4  -1    3.95    0.46 
  -6   4  -1    3.08    0.23 
  -6   4  -1    3.07    0.35 
   6   4   1    3.55    0.27 
  -6   4  -1    3.12    0.34 
  -6   4  -1    3.64    0.55 
   6   4   1    3.45    0.26 
  -6   4  -1    3.53    0.42 
   6   4   1    3.33    0.26 
   6   4   1    4.06    0.32 
  -6   4  -1    2.78    0.40 
  -6   4  -1    4.02    0.42 
  -6   4  -1    3.14    0.47 
   7  -4   1   11.06    0.55 
  -7  -4  -1    9.91    0.76 
  -7  -4  -1   11.51    0.49 
  -7  -4  -1   10.17    0.51 
   7  -4   1   12.27    0.80 
  -7  -4  -1   11.01    0.51 
  -7  -4  -1   10.77    0.53 
   7  -4   1    9.34    0.69 
  -7  -4  -1   11.26    0.58 
   7  -4   1   11.90    0.75 
  -7  -4  -1   11.01    0.58 
   7  -4   1   11.44    0.63 
   7  -4   1   10.66    0.80 
   7  -4   1   11.85    1.02 
  -7  -4  -1   11.06    0.57 
   7  -4   1   11.74    0.56 
  -7  -4  -1   10.56    0.64 
   7   4   1   12.62    0.56 
  -7   4  -1   10.55    0.66 
  -7   4  -1   10.89    0.81 
  -7   4  -1   11.86    0.82 
  -7   4  -1    9.54    0.73 
  -7   4  -1   10.78    0.75 
  -7   4  -1   12.54    0.96 
   7   4   1   12.69    0.59 
  -7   4  -1   10.98    0.70 
   7   4   1   11.72    0.53 
   7   4   1   10.65    0.52 
   8  -4   1    7.80    0.43 
  -8  -4  -1    7.10    0.45 
   8  -4   1    8.44    0.66 
  -8  -4  -1    7.91    0.48 
   8  -4   1    7.81    0.49 
  -8  -4  -1    7.45    0.40 
  -8  -4  -1    8.04    0.72 
   8  -4   1    7.32    0.63 
  -8  -4  -1    8.10    0.57 
   8  -4   1    7.76    0.45 
  -8  -4  -1    7.39    0.53 
  -8  -4  -1    8.23    0.44 
  -8  -4  -1    7.32    0.49 
   8  -4   1    7.94    0.80 
   8  -4   1    7.66    0.67 
  -8   4  -1    7.31    0.59 
   8   4   1    7.90    0.50 
  -8   4  -1    7.69    0.62 
  -8   4  -1    7.66    0.66 
  -8   4  -1    7.09    0.67 
   8   4   1    7.92    0.46 
   8   4   1    8.11    0.46 
  -8   4  -1    6.71    0.64 
  -8   4  -1    7.69    0.83 
  -8   4  -1    7.21    0.67 
  -8   4  -1    7.50    0.72 
   8   4   1    7.81    0.44 
   9  -4   1   30.62    1.03 
   9  -4   1   29.48    1.06 
   9  -4   1   31.28    1.51 
  -9  -4  -1   30.42    1.22 
  -9  -4  -1   30.45    1.29 
   9  -4   1   30.27    1.41 
  -9  -4  -1   28.40    1.57 
  -9  -4  -1   29.68    1.17 
   9  -4   1   30.59    1.44 
  -9  -4  -1   30.78    1.14 
  -9  -4  -1   29.66    0.98 
  -9  -4  -1   28.87    1.22 
  -9  -4  -1   30.24    1.18 
   9  -4   1   31.02    1.41 
  -9  -4  -1   30.12    1.32 
   9  -4   1   31.05    1.21 
  -9   4  -1   29.37    1.64 
  -9   4  -1   28.82    1.73 
  -9   4  -1   30.32    1.37 
   9   4   1   31.21    1.22 
   9   4   1   31.28    1.12 
   9   4   1   30.64    1.13 
  -9   4  -1   28.65    1.57 
  -9   4  -1   30.38    1.50 
   9   4   1   29.28    1.07 
  -9   4  -1   31.15    1.57 
  10  -4   1   25.09    0.88 
  10  -4   1   24.51    1.32 
 -10  -4  -1   26.13    1.25 
  10  -4   1   26.12    1.14 
  10  -4   1   25.95    1.39 
 -10  -4  -1   24.49    1.12 
 -10  -4  -1   25.42    1.20 
 -10  -4  -1   23.05    1.06 
 -10  -4  -1   24.15    1.09 
 -10  -4  -1   27.17    1.59 
 -10   4  -1   26.21    1.43 
 -10   4  -1   23.98    1.36 
 -10   4  -1   27.64    1.77 
 -10   4  -1   24.42    1.34 
 -10   4  -1   25.64    1.43 
  10   4   1   24.64    0.94 
 -10   4  -1   25.14    1.45 
  10   4   1   27.66    1.20 
  10   4   1   26.20    1.03 
 -11  -4  -1   62.12    2.21 
 -11  -4  -1   67.39    2.91 
 -11  -4  -1   66.12    2.41 
  11  -4   1   60.44    2.24 
  11  -4   1   62.77    2.85 
 -11  -4  -1   63.69    2.35 
 -11  -4  -1   63.07    2.23 
  11   4   1   64.18    2.23 
 -11   4  -1   61.63    2.59 
 -11   4  -1   61.73    3.05 
  11   4   1   64.47    2.07 
 -11   4  -1   64.17    2.57 
 -11   4  -1   62.08    2.54 
 -11   4  -1   62.16    2.62 
 -12  -4  -1   42.27    1.78 
 -12  -4  -1   42.67    1.89 
 -12  -4  -1   42.59    1.63 
 -12  -4  -1   40.25    1.66 
  12  -4   1   39.16    1.76 
 -12  -4  -1   38.43    2.27 
  12  -4   1   42.54    2.00 
 -12  -4  -1   39.34    1.77 
 -12   4  -1   40.03    2.09 
 -12   4  -1   41.97    2.03 
 -12   4  -1   42.02    2.55 
  12   4   1   42.61    1.51 
  12   4   1   41.14    1.60 
 -12   4  -1   42.13    2.02 
 -12   4  -1   43.86    2.15 
 -13  -4  -1    1.46    0.34 
  13  -4   1    2.84    0.61 
 -13  -4  -1    2.02    0.71 
 -13  -4  -1    1.88    0.45 
 -13  -4  -1    1.74    0.47 
 -13  -4  -1    2.23    0.57 
 -13  -4  -1    2.00    0.53 
 -13   4  -1    1.72    0.66 
 -13   4  -1    1.64    0.82 
  13   4   1    1.82    0.33 
 -13   4  -1    2.03    0.61 
 -13   4  -1    1.37    0.52 
  13   4   1    1.82    0.36 
 -14  -4  -1   28.03    1.71 
 -14  -4  -1   26.77    1.48 
 -14  -4  -1   25.94    2.24 
 -14  -4  -1   25.73    1.71 
  14  -4   1   27.30    1.61 
 -14   4  -1   25.39    1.80 
 -14   4  -1   28.48    1.98 
 -14   4  -1   27.14    1.79 
 -14   4  -1   26.19    2.30 
  14   4   1   27.80    1.08 
  14   4   1   29.58    1.16 
 -14  -5   1   46.76    2.19 
 -14  -5   1   47.23    2.83 
 -14  -5   1   47.81    2.35 
  14  -5  -1   47.82    2.44 
 -14  -5   1   41.79    2.17 
 -14   5   1   52.50    2.77 
 -14   5   1   48.17    3.09 
  13  -5  -1    0.88    0.50 
 -13  -5   1    0.66    0.51 
 -13  -5   1    0.00    0.53 
 -13  -5   1   -0.17    0.36 
 -13  -5   1    0.94    0.45 
 -13  -5   1    1.28    0.51 
  13  -5  -1    0.48    0.54 
 -13   5   1    1.24    0.60 
  13   5  -1    0.28    0.38 
 -13   5   1    1.31    0.57 
  13   5  -1    0.76    0.35 
  13   5  -1   -0.05    0.30 
 -13   5   1    0.78    0.57 
 -13   5   1   -0.23    0.61 
 -12  -5   1   79.89    3.00 
 -12  -5   1   83.01    3.01 
 -12  -5   1   75.84    3.42 
 -12  -5   1   76.55    2.79 
  12  -5  -1   81.57    3.24 
 -12  -5   1   74.34    2.81 
 -12   5   1   77.10    3.16 
 -12   5   1   79.66    3.37 
  12   5  -1   73.78    2.63 
 -12   5   1   82.15    3.80 
 -12   5   1   81.13    3.31 
 -12   5   1   82.03    3.26 
  12   5  -1   84.28    2.83 
 -11  -5   1   16.97    1.32 
  11  -5  -1   15.60    0.96 
 -11  -5   1   18.59    1.09 
 -11  -5   1   18.16    1.01 
  11  -5  -1   16.11    1.54 
 -11  -5   1   15.16    0.97 
 -11  -5   1   15.30    0.92 
  11  -5  -1   15.12    1.13 
 -11  -5   1   16.71    1.06 
  11  -5  -1   16.47    0.79 
 -11   5   1   17.49    1.55 
 -11   5   1   13.66    1.26 
  11   5  -1   15.50    0.89 
 -11   5   1   15.41    1.21 
  11   5  -1   16.21    0.97 
 -11   5   1   14.93    1.16 
 -11   5   1   16.15    1.28 
 -11   5   1   17.08    1.25 
  10  -5  -1   25.37    1.48 
  10  -5  -1   28.21    1.21 
 -10  -5   1   26.76    1.30 
 -10  -5   1   24.66    1.26 
 -10  -5   1   27.06    1.59 
  10  -5  -1   27.90    1.48 
 -10  -5   1   25.27    1.28 
 -10  -5   1   26.38    1.32 
  10  -5  -1   25.22    1.07 
  10  -5  -1   26.20    1.05 
 -10  -5   1   27.40    1.14 
 -10  -5   1   26.11    1.24 
 -10   5   1   24.51    1.51 
 -10   5   1   25.95    1.48 
 -10   5   1   25.57    1.47 
  10   5  -1   25.19    1.13 
  10   5  -1   24.39    1.20 
  10   5  -1   26.65    1.15 
 -10   5   1   25.55    1.56 
 -10   5   1   25.11    1.48 
 -10   5   1   25.04    1.74 
  -9  -5   1   26.94    1.25 
   9  -5  -1   30.12    1.16 
  -9  -5   1   28.04    1.54 
   9  -5  -1   28.03    1.18 
  -9  -5   1   27.31    1.52 
  -9  -5   1   27.97    1.12 
  -9  -5   1   27.67    1.16 
  -9  -5   1   27.22    1.26 
  -9  -5   1   26.96    1.28 
   9  -5  -1   28.84    1.52 
  -9  -5   1   28.18    0.99 
   9  -5  -1   30.25    1.50 
   9  -5  -1   25.49    1.08 
  -9  -5   1   26.55    1.23 
  -9   5   1   26.69    1.46 
   9   5  -1   29.29    1.17 
  -9   5   1   28.76    1.49 
   9   5  -1   28.51    1.49 
   9   5  -1   28.03    1.19 
  -9   5   1   26.81    1.45 
  -9   5   1   25.75    1.32 
  -9   5   1   27.54    1.52 
  -9   5   1   27.34    1.60 
   9   5  -1   28.34    1.17 
  -9   5   1   27.52    1.56 
  -9   5   1   26.08    1.69 
   9   5  -1   28.88    1.24 
  -8  -5   1   36.29    1.30 
   8  -5  -1   37.72    1.41 
   8  -5  -1   38.79    1.72 
  -8  -5   1   37.28    1.47 
   8  -5  -1   36.32    1.66 
  -8  -5   1   35.88    1.44 
  -8  -5   1   38.93    1.39 
  -8  -5   1   38.16    1.52 
   8  -5  -1   37.37    1.65 
  -8  -5   1   38.10    1.74 
   8  -5  -1   38.19    1.40 
  -8  -5   1   38.68    1.48 
   8  -5  -1   40.76    1.43 
  -8  -5   1   38.22    1.28 
   8  -5  -1   36.43    1.73 
   8  -5  -1   38.50    1.75 
  -8   5   1   34.12    1.67 
  -8   5   1   36.72    1.93 
  -8   5   1   37.97    1.81 
   8   5  -1   37.07    1.39 
  -8   5   1   35.95    1.67 
  -8   5   1   34.84    1.67 
   8   5  -1   35.57    1.41 
   8   5  -1   38.22    1.41 
   8   5  -1   39.13    1.42 
   8   5  -1   38.57    1.44 
  -8   5   1   36.58    1.72 
  -8   5   1   38.62    2.02 
   7  -5  -1   84.31    2.90 
  -7  -5   1   80.18    2.56 
  -7  -5   1   81.36    2.47 
   7  -5  -1   81.35    2.90 
  -7  -5   1   84.88    2.71 
  -7  -5   1   80.53    2.65 
  -7  -5   1   84.59    2.62 
   7  -5  -1   82.29    2.58 
   7  -5  -1   80.76    2.60 
   7  -5  -1   83.03    2.62 
  -7  -5   1   88.20    2.52 
  -7  -5   1   84.38    2.91 
   7  -5  -1   78.78    2.32 
   7  -5  -1   80.39    2.92 
  -7  -5   1   83.41    2.54 
   7  -5  -1   80.13    2.85 
   7  -5  -1   79.60    2.94 
  -7   5   1   80.67    2.90 
  -7   5   1   84.65    2.76 
   7   5  -1   82.91    2.60 
   7   5  -1   87.70    2.60 
   7   5  -1   83.29    2.58 
   7   5  -1   79.59    2.86 
  -7   5   1   83.13    3.15 
  -7   5   1   84.30    3.05 
  -7   5   1   82.57    2.90 
   7   5  -1   80.50    2.61 
  -7   5   1   82.29    2.94 
  -7   5   1   86.71    2.90 
   7   5  -1   85.64    2.58 
  -7   5   1   85.92    3.04 
  -6  -5   1   36.66    1.30 
   6  -5  -1   37.19    1.62 
   6  -5  -1   38.97    1.65 
  -6  -5   1   38.31    1.33 
   6  -5  -1   39.56    1.44 
   6  -5  -1   39.04    1.39 
  -6  -5   1   38.08    1.45 
   6  -5  -1   39.13    1.39 
  -6  -5   1   39.43    1.32 
  -6  -5   1   37.39    1.25 
  -6  -5   1   38.15    1.41 
  -6  -5   1   40.35    1.59 
   6  -5  -1   35.88    1.55 
   6  -5  -1   38.46    1.62 
   6  -5  -1   37.90    1.61 
   6  -5  -1   37.03    1.21 
  -6  -5   1   37.40    1.48 
   6   5  -1   38.75    1.36 
   6   5  -1   38.31    1.36 
  -6   5   1   38.39    1.78 
  -6   5   1   39.37    1.49 
  -6   5   1   39.28    2.19 
   6   5  -1   39.70    1.38 
  -6   5   1   40.25    1.71 
   6   5  -1   38.28    1.41 
  -6   5   1   39.10    1.61 
  -6   5   1   39.68    1.71 
  -6   5   1   36.08    1.60 
  -6   5   1   36.43    1.55 
   6   5  -1   38.25    1.31 
  -6   5   1   35.75    1.59 
   6   5  -1   36.48    1.56 
  -5  -5   1  116.37    3.64 
   5  -5  -1  122.25    3.47 
  -5  -5   1  121.02    3.55 
   5  -5  -1  121.01    3.86 
   5  -5  -1  119.12    3.86 
  -5  -5   1  123.78    3.50 
   5  -5  -1  122.24    3.60 
   5  -5  -1  129.82    3.89 
   5  -5  -1  122.27    3.84 
  -5  -5   1  126.50    3.79 
  -5  -5   1  121.39    3.55 
  -5  -5   1  119.28    3.57 
  -5  -5   1  121.85    3.50 
   5  -5  -1  120.96    3.66 
   5  -5  -1  122.38    3.82 
  -5  -5   1  125.56    3.62 
  -5  -5   1  122.95    3.46 
   5  -5  -1  125.33    3.68 
  -5   5   1  121.44    3.91 
  -5   5   1  124.60    3.68 
   5   5  -1  120.02    3.53 
   5   5  -1  131.79    3.67 
   5   5  -1  121.10    3.34 
   5   5  -1  130.75    3.59 
   5   5  -1  122.93    3.49 
  -5   5   1  119.98    3.81 
  -5   5   1  124.15    3.91 
  -5   5   1  123.38    4.01 
   5   5  -1  121.98    3.58 
   5   5  -1  120.68    3.33 
  -5   5   1  117.72    3.90 
  -5   5   1  124.42    3.87 
  -5   5   1  126.16    3.87 
  -5   5   1  122.94    3.56 
  -4  -5   1    4.07    0.29 
  -4  -5   1    4.44    0.36 
   4  -5  -1    3.65    0.41 
   4  -5  -1    3.52    0.40 
   4  -5  -1    3.76    0.31 
  -4  -5   1    3.39    0.27 
  -4  -5   1    4.32    0.36 
   4  -5  -1    4.35    0.40 
  -4  -5   1    4.22    0.33 
  -4  -5   1    3.62    0.29 
  -4  -5   1    4.04    0.32 
  -4  -5   1    3.87    0.31 
   4  -5  -1    4.15    0.29 
   4  -5  -1    3.53    0.38 
   4  -5  -1    4.34    0.42 
  -4  -5   1    4.12    0.27 
   4  -5  -1    3.88    0.36 
   4  -5  -1    4.28    0.37 
   4   5  -1    4.05    0.31 
  -4   5   1    3.78    0.43 
   4   5  -1    3.94    0.23 
  -4   5   1    3.82    0.40 
   4   5  -1    3.88    0.27 
   4   5  -1    4.40    0.30 
   4   5  -1    3.74    0.32 
   4   5  -1    3.66    0.23 
  -4   5   1    4.12    0.43 
  -4   5   1    4.27    0.33 
  -4   5   1    4.17    0.45 
  -4   5   1    3.69    0.39 
   4   5  -1    4.23    0.35 
  -4   5   1    3.82    0.35 
  -4   5   1    3.96    0.40 
   3  -5  -1  220.23    6.20 
   3  -5  -1  211.41    6.15 
  -3  -5   1  218.51    6.04 
  -3  -5   1  213.28    5.99 
   3  -5  -1  235.42    6.81 
   3  -5  -1  210.07    6.00 
  -3  -5   1  212.25    5.99 
   3  -5  -1  223.33    6.13 
   3  -5  -1  215.13    6.00 
  -3  -5   1  212.84    5.90 
   3  -5  -1  215.15    6.23 
  -3  -5   1  219.26    5.95 
   3  -5  -1  216.14    6.22 
  -3  -5   1  212.30    5.99 
   3  -5  -1  217.45    6.20 
  -3  -5   1  217.78    5.95 
  -3  -5   1  218.17    6.02 
  -3   5   1  224.96    6.17 
  -3   5   1  215.42    6.20 
   3   5  -1  217.23    6.01 
  -3   5   1  220.64    6.07 
   3   5  -1  221.62    6.02 
   3   5  -1  215.05    5.86 
  -3   5   1  219.44    6.22 
   3   5  -1  218.07    5.98 
   3   5  -1  218.28    5.99 
   3   5  -1  215.70    5.94 
   3   5  -1  221.63    5.86 
   3   5  -1  206.04    6.05 
  -3   5   1  212.21    6.20 
  -3   5   1  232.54    6.23 
  -3   5   1  228.19    6.54 
  -3   5   1  217.64    6.28 
  -3   5   1  213.71    6.24 
   2  -5  -1  211.56    6.21 
  -2  -5   1  215.24    5.98 
   2  -5  -1  218.21    6.19 
  -2  -5   1  215.28    5.95 
  -2  -5   1  221.69    6.05 
  -2  -5   1  226.38    6.02 
  -2  -5   1  217.29    6.08 
   2  -5  -1  225.60    6.16 
  -2  -5   1  210.42    6.05 
   2  -5  -1  223.46    6.07 
   2  -5  -1  220.84    6.19 
  -2  -5   1  219.66    6.00 
   2  -5  -1  225.21    6.24 
  -2  -5   1  223.20    6.05 
   2  -5  -1  215.29    6.13 
   2  -5  -1  222.64    6.02 
  -2  -5   1  223.01    6.11 
  -2   5   1  219.38    6.04 
  -2   5   1  226.19    6.27 
   2   5  -1  219.74    5.92 
   2   5  -1  221.37    6.04 
   2   5  -1  214.32    5.92 
   2   5  -1  215.33    6.01 
   2   5  -1  209.10    5.87 
  -2   5   1  221.99    6.14 
   2   5  -1  220.05    6.00 
  -2   5   1  219.82    6.11 
   2   5  -1  222.79    6.11 
   2   5  -1  220.32    6.06 
  -2   5   1  226.74    6.24 
  -2   5   1  220.04    6.19 
  -2   5   1  212.85    6.21 
   1  -5  -1  164.56    4.79 
  -1  -5   1  173.72    4.76 
  -1  -5   1  172.37    4.82 
  -1  -5   1  170.15    4.70 
  -1  -5   1  169.54    4.78 
   1  -5  -1  167.46    4.85 
   1  -5  -1  165.81    4.89 
  -1  -5   1  176.94    4.69 
   1  -5  -1  169.65    4.89 
  -1  -5   1  168.54    4.78 
  -1  -5   1  172.37    4.76 
  -1  -5   1  175.81    4.89 
   1  -5  -1  173.37    4.82 
   1  -5  -1  165.55    4.83 
   1  -5  -1  169.30    4.85 
   1  -5  -1  168.51    4.71 
   1  -5  -1  168.44    4.82 
  -1   5   1  166.79    4.83 
   1   5  -1  171.13    4.81 
   1   5  -1  173.01    4.70 
   1   5  -1  165.21    4.78 
   1   5  -1  168.97    4.67 
   1   5  -1  175.97    4.69 
  -1   5   1  164.33    4.86 
  -1   5   1  169.00    4.80 
   1   5  -1  172.67    4.79 
  -1   5   1  171.10    4.85 
  -1   5   1  169.27    4.73 
  -1   5   1  165.19    4.79 
   1   5  -1  171.26    4.79 
   1   5  -1  172.32    4.67 
  -1   5   1  174.29    4.89 
  -1   5   1  170.78    4.90 
  -1   5   1  169.29    4.86 
   1   5  -1  172.61    4.76 
  -1   5   1  173.27    4.85 
  -1   5   1  184.79    4.85 
   0  -5   1   72.25    2.28 
   0  -5  -1   75.39    2.28 
   0  -5   1   72.44    2.25 
   0  -5   1   73.47    2.37 
   0  -5   1   75.86    2.24 
   0  -5   1   75.16    2.30 
   0  -5   1   74.44    2.33 
   0  -5  -1   73.07    2.29 
   0  -5  -1   76.29    2.33 
   0  -5  -1   75.59    2.28 
   0  -5  -1   74.62    2.25 
   0  -5  -1   69.68    2.24 
   0  -5  -1   75.93    2.36 
   0  -5  -1   74.49    2.17 
   0  -5   1   72.85    2.27 
   0  -5  -1   74.91    2.29 
   0   5  -1   71.99    2.29 
   0   5  -1   72.80    2.28 
   0   5   1   76.62    2.30 
   0   5  -1   73.76    2.27 
   0   5   1   78.84    2.23 
   0   5  -1   72.90    2.24 
   0   5   1   74.29    2.28 
   0   5  -1   73.75    2.34 
   0   5   1   71.97    2.32 
   0   5  -1   72.96    2.30 
   0   5   1   74.62    2.18 
   0   5  -1   76.27    2.21 
   0   5  -1   72.99    2.18 
   0   5   1   74.56    2.08 
   0   5   1   74.99    2.32 
   0   5   1   73.55    2.29 
   0   5  -1   77.79    2.32 
   0   5   1   70.86    2.28 
   0   5  -1   79.85    2.26 
   0   5   1   76.98    2.28 
  -1  -5  -1   81.98    2.45 
  -1  -5  -1   77.58    2.38 
  -1  -5  -1   80.03    2.41 
  -1  -5  -1   81.65    2.47 
  -1  -5  -1   76.33    2.36 
   1  -5   1   77.70    2.42 
   1  -5   1   77.04    2.45 
  -1  -5  -1   81.84    2.34 
   1  -5   1   80.05    2.55 
   1  -5   1   82.28    2.47 
  -1  -5  -1   76.98    2.34 
   1  -5   1   80.32    2.48 
  -1  -5  -1   76.27    2.27 
   1  -5   1   82.09    2.52 
   1  -5   1   78.54    2.33 
   1  -5   1   75.31    2.37 
  -1  -5  -1   80.57    2.20 
  -1  -5  -1   80.99    2.36 
   1  -5   1   83.63    2.46 
  -1   5  -1   79.53    2.49 
  -1   5  -1   80.39    2.43 
   1   5   1   77.51    2.37 
  -1   5  -1   77.83    2.44 
   1   5   1   76.23    2.34 
   1   5   1   80.77    2.28 
  -1   5  -1   81.44    2.42 
   1   5   1   77.97    2.47 
   1   5   1   73.45    2.32 
  -1   5  -1   81.16    2.35 
  -1   5  -1   82.29    2.44 
  -1   5  -1   82.06    2.55 
  -1   5  -1   79.92    2.47 
   1   5   1   79.91    2.38 
  -1   5  -1   80.33    2.49 
   1   5   1   78.69    2.19 
   1   5   1   80.23    2.39 
   1   5   1   78.50    2.35 
  -1   5  -1   84.71    2.45 
   2  -5   1   66.95    2.15 
   2  -5   1   64.35    2.21 
   2  -5   1   66.17    2.00 
  -2  -5  -1   66.62    2.09 
  -2  -5  -1   65.75    1.89 
  -2  -5  -1   67.93    1.95 
   2  -5   1   65.47    2.19 
  -2  -5  -1   64.83    1.96 
  -2  -5  -1   64.05    2.01 
  -2  -5  -1   67.92    1.91 
   2  -5   1   67.41    2.15 
  -2  -5  -1   66.47    1.99 
   2  -5   1   64.76    2.10 
  -2  -5  -1   69.25    1.94 
  -2  -5  -1   66.78    2.00 
   2  -5   1   65.66    2.01 
  -2   5  -1   66.55    2.05 
   2   5   1   65.25    1.99 
   2   5   1   65.84    2.13 
  -2   5  -1   62.64    2.21 
  -2   5  -1   66.66    2.12 
  -2   5  -1   67.83    2.03 
   2   5   1   67.08    1.91 
   2   5   1   67.18    1.98 
  -2   5  -1   65.19    2.16 
   2   5   1   66.84    2.00 
  -2   5  -1   67.56    2.17 
  -2   5  -1   63.08    2.13 
   2   5   1   66.99    1.97 
   2   5   1   67.30    1.85 
   2   5   1   61.68    1.85 
  -2   5  -1   65.37    2.17 
  -2   5  -1   65.13    2.14 
   3  -5   1  118.62    3.36 
   3  -5   1  116.41    3.55 
  -3  -5  -1  117.99    3.25 
  -3  -5  -1  120.74    3.43 
   3  -5   1  114.72    3.47 
  -3  -5  -1  114.70    3.22 
   3  -5   1  121.27    3.34 
   3  -5   1  122.73    3.57 
   3  -5   1  116.74    3.40 
  -3  -5  -1  111.51    3.46 
   3  -5   1  125.26    3.78 
  -3  -5  -1  115.25    3.26 
  -3  -5  -1  115.59    3.31 
  -3  -5  -1  114.52    3.33 
  -3  -5  -1  115.61    3.30 
  -3  -5  -1  116.66    3.20 
  -3  -5  -1  113.26    3.31 
  -3   5  -1  118.57    3.38 
   3   5   1  113.86    3.49 
  -3   5  -1  120.72    3.57 
   3   5   1  115.03    3.26 
  -3   5  -1  118.47    3.52 
   3   5   1  114.91    3.26 
   3   5   1  115.32    3.31 
  -3   5  -1  116.19    3.54 
  -3   5  -1  123.98    3.55 
  -3   5  -1  113.83    3.59 
  -3   5  -1  114.35    3.58 
   3   5   1  114.13    3.25 
  -3   5  -1  114.17    3.66 
  -3   5  -1  119.60    3.57 
   4  -5   1  593.51   15.91 
   4  -5   1  616.26   15.95 
   4  -5   1  556.57   15.96 
   4  -5   1  581.53   15.78 
  -4  -5  -1  587.32   15.73 
   4  -5   1  576.49   15.94 
  -4  -5  -1  607.54   15.59 
  -4  -5  -1  586.87   15.53 
  -4  -5  -1  582.16   15.62 
   4  -5   1  602.02   15.68 
   4   5   1  594.09   15.58 
  -4   5  -1  581.14   15.92 
  -4   5  -1  588.39   15.95 
  -4   5  -1  579.83   15.96 
  -4   5  -1  588.72   15.88 
   4   5   1  605.89   15.82 
  -4   5  -1  601.42   15.92 
  -4   5  -1  572.15   16.08 
  -4   5  -1  588.07   15.93 
   5  -5   1    4.96    0.36 
  -5  -5  -1    4.96    0.34 
   5  -5   1    4.72    0.47 
  -5  -5  -1    5.35    0.42 
   5  -5   1    4.97    0.35 
   5  -5   1    4.80    0.51 
  -5  -5  -1    5.28    0.30 
  -5  -5  -1    4.53    0.27 
  -5  -5  -1    5.55    0.37 
  -5  -5  -1    5.72    0.42 
   5  -5   1    4.62    0.46 
  -5  -5  -1    5.05    0.30 
   5  -5   1    4.79    0.30 
   5  -5   1    4.69    0.45 
   5  -5   1    4.87    0.49 
   5  -5   1    5.16    0.47 
  -5  -5  -1    4.56    0.30 
  -5   5  -1    4.83    0.34 
   5   5   1    5.48    0.32 
  -5   5  -1    4.32    0.44 
  -5   5  -1    5.82    0.68 
   5   5   1    4.94    0.28 
   5   5   1    5.26    0.43 
  -5   5  -1    5.21    0.48 
  -5   5  -1    4.65    0.48 
  -5   5  -1    4.70    0.49 
  -5   5  -1    5.27    0.59 
  -5   5  -1    5.09    0.41 
  -5   5  -1    4.87    0.47 
   5   5   1    5.21    0.32 
  -6  -5  -1  156.80    4.34 
   6  -5   1  159.84    4.41 
   6  -5   1  157.41    4.53 
  -6  -5  -1  155.05    4.59 
   6  -5   1  157.69    4.79 
   6  -5   1  153.88    4.75 
   6  -5   1  159.79    4.80 
  -6  -5  -1  151.08    4.34 
  -6  -5  -1  149.34    4.42 
  -6  -5  -1  161.84    4.46 
   6  -5   1  154.46    4.28 
  -6  -5  -1  166.12    4.23 
   6  -5   1  164.65    4.78 
   6  -5   1  157.67    4.46 
   6  -5   1  157.31    4.85 
  -6  -5  -1  155.71    4.30 
  -6  -5  -1  152.03    4.37 
  -6  -5  -1  140.12    4.21 
  -6   5  -1  155.47    4.85 
   6   5   1  153.54    4.35 
   6   5   1  163.26    4.36 
  -6   5  -1  151.04    4.96 
   6   5   1  160.68    4.59 
  -6   5  -1  160.57    4.40 
   6   5   1  162.43    4.38 
  -6   5  -1  159.84    4.88 
   6   5   1  152.84    4.34 
  -6   5  -1  154.15    4.58 
  -6   5  -1  162.19    5.06 
   6   5   1  152.68    4.34 
  -6   5  -1  153.79    4.78 
  -6   5  -1  158.88    4.79 
   7  -5   1    2.95    0.47 
  -7  -5  -1    2.81    0.31 
  -7  -5  -1    2.53    0.27 
   7  -5   1    3.22    0.31 
   7  -5   1    2.62    0.46 
   7  -5   1    2.68    0.29 
  -7  -5  -1    2.68    0.20 
  -7  -5  -1    2.39    0.31 
  -7  -5  -1    2.69    0.23 
   7  -5   1    2.36    0.44 
   7  -5   1    2.25    0.31 
  -7  -5  -1    2.20    0.20 
   7  -5   1    3.15    0.50 
  -7  -5  -1    2.28    0.25 
  -7  -5  -1    2.70    0.38 
  -7  -5  -1    2.31    0.27 
  -7   5  -1    2.55    0.23 
  -7   5  -1    2.40    0.44 
   7   5   1    2.07    0.24 
   7   5   1    2.73    0.27 
  -7   5  -1    2.98    0.58 
  -7   5  -1    1.46    0.33 
   7   5   1    2.57    0.26 
  -7   5  -1    2.58    0.39 
   7   5   1    2.46    0.25 
  -7   5  -1    2.35    0.44 
  -7   5  -1    2.92    0.49 
  -8  -5  -1   97.11    3.37 
   8  -5   1   96.96    2.87 
  -8  -5  -1   93.15    2.92 
  -8  -5  -1   92.80    2.82 
   8  -5   1   99.99    2.87 
   8  -5   1   95.91    3.23 
  -8  -5  -1   97.19    3.08 
  -8  -5  -1   97.66    2.72 
  -8  -5  -1   91.58    2.91 
   8  -5   1   91.37    3.21 
  -8  -5  -1   96.93    2.89 
  -8  -5  -1   98.75    2.82 
   8  -5   1   94.02    2.86 
  -8  -5  -1   95.27    2.74 
  -8  -5  -1   96.00    2.77 
   8  -5   1   96.80    3.25 
   8  -5   1   95.12    3.30 
   8  -5   1   91.05    3.33 
  -8   5  -1   93.25    3.28 
  -8   5  -1   98.88    3.68 
  -8   5  -1   94.34    3.38 
  -8   5  -1   92.86    3.15 
  -8   5  -1   91.94    3.26 
  -8   5  -1   95.13    3.50 
   8   5   1   93.64    2.83 
  -8   5  -1   91.60    3.08 
   8   5   1   95.30    2.79 
   8   5   1   94.45    2.76 
   8   5   1   91.84    2.86 
  -8   5  -1  100.31    3.33 
  -9  -5  -1   20.57    0.92 
  -9  -5  -1   22.08    0.82 
   9  -5   1   18.43    1.18 
  -9  -5  -1   20.97    1.01 
  -9  -5  -1   21.55    0.88 
  -9  -5  -1   23.06    0.85 
   9  -5   1   21.77    0.95 
   9  -5   1   21.11    1.19 
  -9  -5  -1   22.45    0.84 
  -9  -5  -1   20.42    0.97 
   9  -5   1   21.15    1.20 
   9  -5   1   20.96    0.86 
  -9  -5  -1   20.99    1.32 
  -9  -5  -1   20.75    1.06 
   9  -5   1   23.77    0.91 
  -9   5  -1   19.69    1.23 
   9   5   1   20.58    0.82 
  -9   5  -1   20.93    1.36 
  -9   5  -1   21.30    1.31 
   9   5   1   23.89    0.98 
  -9   5  -1   22.23    1.16 
  -9   5  -1   21.27    1.50 
  -9   5  -1   20.39    1.25 
  -9   5  -1   21.02    1.19 
   9   5   1   21.83    0.90 
  -9   5  -1   20.18    1.23 
   9   5   1   21.71    0.84 
 -10  -5  -1   35.77    1.46 
 -10  -5  -1   36.91    1.43 
  10  -5   1   38.15    1.83 
  10  -5   1   36.27    1.28 
  10  -5   1   39.72    1.78 
 -10  -5  -1   37.54    1.95 
 -10  -5  -1   38.29    1.19 
  10  -5   1   36.65    1.45 
 -10  -5  -1   39.45    1.28 
  10  -5   1   39.01    1.31 
 -10  -5  -1   34.64    1.29 
 -10  -5  -1   39.15    1.63 
 -10  -5  -1   36.65    1.53 
 -10   5  -1   38.26    2.17 
  10   5   1   36.22    1.42 
 -10   5  -1   37.08    1.73 
  10   5   1   38.31    1.38 
  10   5   1   38.07    1.23 
 -10   5  -1   35.62    1.79 
 -10   5  -1   35.73    1.80 
 -10   5  -1   38.75    1.95 
 -10   5  -1   40.63    1.95 
  11  -5   1   18.74    1.02 
 -11  -5  -1   19.23    0.77 
 -11  -5  -1   20.43    1.08 
 -11  -5  -1   17.84    0.97 
 -11  -5  -1   18.06    1.04 
 -11  -5  -1   17.97    1.09 
 -11  -5  -1   19.35    1.44 
  11  -5   1   17.66    1.22 
 -11  -5  -1   19.21    0.97 
  11   5   1   18.17    0.85 
 -11   5  -1   20.47    1.40 
 -11   5  -1   21.22    1.67 
 -11   5  -1   16.79    1.32 
 -11   5  -1   19.82    1.34 
 -11   5  -1   18.27    1.21 
 -11   5  -1   17.31    1.28 
 -12  -5  -1   28.52    1.34 
 -12  -5  -1   31.48    1.55 
  12  -5   1   26.79    1.40 
 -12  -5  -1   30.61    1.42 
 -12  -5  -1   34.31    2.04 
  12  -5   1   30.93    1.70 
 -12  -5  -1   31.39    1.46 
 -12   5  -1   26.96    2.53 
 -12   5  -1   26.65    1.68 
 -12   5  -1   30.30    1.80 
  12   5   1   28.99    1.16 
 -12   5  -1   26.81    2.08 
  12   5   1   30.08    1.25 
 -13  -5  -1   57.97    2.31 
 -13  -5  -1   53.45    2.19 
 -13  -5  -1   52.39    2.17 
 -13  -5  -1   55.66    2.94 
 -13  -5  -1   59.04    2.44 
  13  -5   1   54.96    2.50 
  13   5   1   53.26    1.87 
 -13   5  -1   58.30    2.72 
  13   5   1   57.10    1.90 
 -13   5  -1   56.30    2.73 
 -13   5  -1   59.94    3.29 
 -14  -5  -1    1.32    0.51 
 -14  -5  -1    1.38    0.58 
 -14  -5  -1    0.77    0.67 
  14  -5   1    1.23    0.58 
 -14  -5  -1    1.63    0.81 
 -14   5  -1    0.31    0.74 
 -14   5  -1    2.49    1.03 
 -14   5  -1   -0.38    0.74 
 -14  -6   1    1.10    0.61 
 -14  -6   1    0.80    0.73 
  14  -6  -1    0.54    0.57 
 -14  -6   1    0.66    0.55 
 -14  -6   1    0.64    0.54 
  14  -6  -1    0.26    0.74 
 -14   6   1    1.01    0.92 
 -14   6   1    0.57    0.64 
  14   6  -1   -0.03    0.39 
 -14   6   1   -0.12    0.76 
  14   6  -1    0.45    0.43 
  13  -6  -1   45.54    2.33 
 -13  -6   1   44.80    2.14 
 -13  -6   1   48.09    2.65 
 -13  -6   1   46.03    2.09 
 -13  -6   1   45.79    1.99 
 -13   6   1   44.15    2.47 
  13   6  -1   46.22    1.87 
 -13   6   1   40.39    2.74 
 -13   6   1   43.29    2.45 
 -12  -6   1    2.19    0.51 
  12  -6  -1    2.29    0.61 
 -12  -6   1    2.59    0.48 
 -12  -6   1    1.79    0.46 
 -12  -6   1    2.05    0.65 
 -12  -6   1    2.89    0.56 
  12   6  -1    1.43    0.55 
 -12   6   1    2.50    0.71 
 -12   6   1    1.42    0.55 
  12   6  -1    2.54    0.45 
 -12   6   1    3.41    0.95 
 -12   6   1    4.05    0.88 
  11  -6  -1    3.60    0.65 
  11  -6  -1    3.22    0.41 
 -11  -6   1    3.89    0.59 
  11  -6  -1    3.11    0.68 
 -11  -6   1    3.37    0.89 
  11  -6  -1    2.44    0.40 
 -11  -6   1    2.19    0.55 
 -11  -6   1    4.45    0.53 
  11  -6  -1    4.16    0.58 
 -11  -6   1    3.64    0.52 
 -11   6   1    2.76    0.80 
 -11   6   1    2.43    0.63 
  11   6  -1    3.82    0.50 
 -11   6   1    3.14    0.67 
  11   6  -1    4.20    0.56 
 -11   6   1    3.80    0.71 
 -11   6   1    3.74    0.73 
  10  -6  -1   10.15    0.66 
  10  -6  -1    8.12    0.90 
 -10  -6   1   10.01    0.76 
 -10  -6   1    9.62    0.77 
  10  -6  -1   10.78    0.67 
 -10  -6   1    9.93    0.64 
  10  -6  -1   11.23    1.71 
 -10  -6   1   11.71    0.81 
 -10  -6   1    9.77    0.80 
 -10  -6   1   10.51    0.99 
 -10  -6   1   10.59    0.53 
 -10  -6   1    9.64    0.84 
  10   6  -1   10.70    0.70 
 -10   6   1   13.47    1.06 
  10   6  -1    9.76    0.68 
  10   6  -1    9.13    0.69 
 -10   6   1   11.02    1.04 
 -10   6   1   10.71    1.00 
 -10   6   1   11.92    1.21 
 -10   6   1    8.95    0.97 
  -9  -6   1    5.42    0.55 
   9  -6  -1    6.70    0.54 
  -9  -6   1    5.86    0.64 
  -9  -6   1    6.56    0.74 
  -9  -6   1    6.80    0.57 
  -9  -6   1    6.70    0.47 
   9  -6  -1    6.66    0.85 
  -9  -6   1    8.13    0.59 
   9  -6  -1    6.63    0.74 
   9  -6  -1    6.46    0.55 
  -9  -6   1    6.40    0.77 
  -9  -6   1    7.01    0.61 
  -9  -6   1    6.88    0.45 
   9  -6  -1    6.80    0.74 
   9  -6  -1    6.40    0.52 
  -9   6   1    7.25    0.81 
  -9   6   1    7.32    0.78 
   9   6  -1    6.33    0.53 
   9   6  -1    7.73    0.60 
  -9   6   1    7.39    0.92 
  -9   6   1    7.66    0.82 
   9   6  -1    7.76    0.66 
  -9   6   1    7.13    0.79 
   9   6  -1    6.20    0.53 
   8  -6  -1   85.61    2.77 
  -8  -6   1   87.60    2.91 
  -8  -6   1   85.27    2.80 
   8  -6  -1   93.35    3.19 
  -8  -6   1   87.27    2.73 
   8  -6  -1   85.74    3.12 
  -8  -6   1   90.67    3.14 
   8  -6  -1   93.75    3.25 
   8  -6  -1   84.80    3.08 
   8  -6  -1   86.20    2.75 
  -8  -6   1   84.97    2.76 
  -8  -6   1   83.79    2.63 
   8  -6  -1   86.55    2.77 
  -8  -6   1   88.85    2.67 
   8  -6  -1   86.58    2.45 
  -8  -6   1   87.19    2.85 
   8   6  -1   87.86    2.75 
  -8   6   1   84.07    3.17 
  -8   6   1   80.23    3.37 
   8   6  -1   89.85    2.78 
  -8   6   1   90.47    3.31 
   8   6  -1   88.87    2.78 
  -8   6   1   82.75    3.14 
   8   6  -1   90.76    2.84 
   8   6  -1   87.25    2.75 
  -8   6   1   87.47    3.17 
  -8   6   1   87.01    3.33 
  -8   6   1   85.52    2.96 
   7  -6  -1   33.77    1.97 
  -7  -6   1   32.99    1.35 
   7  -6  -1   32.08    1.54 
   7  -6  -1   33.18    1.12 
  -7  -6   1   31.94    1.23 
   7  -6  -1   33.07    1.35 
  -7  -6   1   33.48    1.25 
   7  -6  -1   34.15    1.55 
   7  -6  -1   34.63    1.99 
  -7  -6   1   33.53    1.51 
  -7  -6   1   30.91    1.22 
  -7  -6   1   32.03    1.37 
   7  -6  -1   33.95    1.31 
  -7  -6   1   32.81    1.17 
  -7  -6   1   32.95    1.28 
   7  -6  -1   32.89    1.30 
   7   6  -1   36.37    1.32 
  -7   6   1   34.14    1.58 
  -7   6   1   32.98    1.59 
   7   6  -1   34.59    1.28 
   7   6  -1   33.88    1.29 
   7   6  -1   33.94    1.24 
  -7   6   1   30.36    1.64 
  -7   6   1   34.12    1.58 
  -7   6   1   31.75    1.73 
  -7   6   1   36.22    1.70 
   7   6  -1   34.08    1.38 
  -7   6   1   34.27    1.44 
  -6  -6   1  136.18    4.23 
   6  -6  -1  136.43    3.90 
   6  -6  -1  140.46    4.39 
   6  -6  -1  139.14    4.17 
  -6  -6   1  139.68    3.92 
  -6  -6   1  139.77    3.99 
   6  -6  -1  140.81    4.08 
  -6  -6   1  135.97    4.11 
  -6  -6   1  134.85    3.95 
   6  -6  -1  138.10    4.41 
   6  -6  -1  131.24    4.38 
  -6  -6   1  141.89    4.03 
  -6  -6   1  136.98    4.16 
   6  -6  -1  134.07    4.37 
  -6  -6   1  139.33    4.03 
   6  -6  -1  136.17    4.08 
   6  -6  -1  135.11    4.33 
   6   6  -1  151.36    4.47 
  -6   6   1  137.46    4.60 
  -6   6   1  136.75    4.50 
   6   6  -1  138.02    4.05 
  -6   6   1  135.03    4.38 
  -6   6   1  139.65    4.42 
  -6   6   1  137.61    4.36 
   6   6  -1  139.61    4.01 
  -6   6   1  144.59    4.52 
  -6   6   1  136.77    4.18 
   6   6  -1  138.71    4.14 
   5  -6  -1   47.94    1.84 
   5  -6  -1   44.50    1.57 
   5  -6  -1   44.65    1.48 
  -5  -6   1   44.35    1.63 
  -5  -6   1   45.14    1.56 
   5  -6  -1   44.61    1.63 
   5  -6  -1   43.42    1.80 
   5  -6  -1   43.03    1.80 
   5  -6  -1   46.71    1.80 
   5  -6  -1   45.48    1.67 
  -5  -6   1   45.06    1.51 
  -5  -6   1   44.29    1.48 
  -5  -6   1   45.18    1.60 
  -5  -6   1   46.12    1.54 
  -5  -6   1   41.87    1.61 
  -5  -6   1   45.62    1.45 
   5  -6  -1   44.67    1.79 
  -5   6   1   41.69    1.54 
   5   6  -1   43.11    1.32 
  -5   6   1   43.30    1.79 
   5   6  -1   45.77    1.55 
  -5   6   1   44.96    1.65 
  -5   6   1   43.38    1.85 
  -5   6   1   44.31    1.80 
   5   6  -1   45.84    1.47 
   5   6  -1   43.93    1.55 
   5   6  -1   43.29    1.31 
  -5   6   1   48.52    1.95 
  -5   6   1   45.27    1.82 
   5   6  -1   45.64    1.65 
   5   6  -1   45.33    1.51 
  -5   6   1   45.79    1.87 
  -5   6   1   44.90    1.92 
   4  -6  -1  113.69    3.67 
   4  -6  -1  119.66    3.75 
  -4  -6   1  118.79    3.44 
  -4  -6   1  112.87    3.44 
   4  -6  -1  113.37    3.69 
   4  -6  -1  117.57    3.59 
  -4  -6   1  112.64    3.46 
   4  -6  -1  119.61    3.42 
  -4  -6   1  122.18    3.36 
   4  -6  -1  115.98    3.64 
  -4  -6   1  116.58    3.55 
   4  -6  -1  118.65    3.75 
   4  -6  -1  118.01    3.47 
   4  -6  -1  117.75    3.58 
  -4  -6   1  117.88    3.40 
  -4  -6   1  119.99    3.39 
  -4  -6   1  121.97    3.49 
  -4  -6   1  119.63    3.51 
  -4   6   1  120.13    3.78 
  -4   6   1  113.55    3.80 
   4   6  -1  118.40    3.38 
  -4   6   1  114.23    3.51 
  -4   6   1  120.96    3.73 
   4   6  -1  119.52    3.46 
  -4   6   1  119.68    3.67 
  -4   6   1  119.82    3.79 
   4   6  -1  115.40    3.46 
   4   6  -1  119.47    3.26 
   4   6  -1  115.81    3.41 
   4   6  -1  118.05    3.26 
   4   6  -1  116.40    3.46 
  -4   6   1  111.61    3.68 
  -4   6   1  116.31    3.96 
  -4   6   1  118.49    3.51 
  -3  -6   1   44.91    1.51 
  -3  -6   1   41.82    1.65 
   3  -6  -1   47.97    1.73 
  -3  -6   1   45.89    1.59 
   3  -6  -1   46.53    1.77 
   3  -6  -1   48.01    1.56 
   3  -6  -1   46.69    1.68 
  -3  -6   1   44.58    1.45 
   3  -6  -1   44.49    1.65 
   3  -6  -1   46.85    1.76 
   3  -6  -1   44.84    1.54 
   3  -6  -1   43.76    1.64 
   3  -6  -1   46.44    1.72 
  -3  -6   1   45.40    1.50 
  -3  -6   1   47.71    1.63 
  -3  -6   1   45.57    1.54 
  -3  -6   1   46.20    1.51 
  -3  -6   1   44.91    1.57 
   3  -6  -1   44.93    1.72 
  -3   6   1   47.34    1.78 
   3   6  -1   46.09    1.50 
   3   6  -1   46.62    1.66 
  -3   6   1   45.76    1.72 
  -3   6   1   47.73    1.79 
  -3   6   1   45.72    1.79 
   3   6  -1   44.90    1.49 
   3   6  -1   46.29    1.54 
   3   6  -1   42.34    1.40 
   3   6  -1   45.34    1.55 
  -3   6   1   43.51    1.60 
  -3   6   1   45.50    1.58 
   3   6  -1   47.64    1.41 
   3   6  -1   45.88    1.56 
  -3   6   1   43.96    1.67 
   2  -6  -1  114.89    3.51 
  -2  -6   1  112.61    3.41 
  -2  -6   1  112.47    3.37 
  -2  -6   1  118.17    3.34 
  -2  -6   1  113.61    3.42 
   2  -6  -1  119.05    3.40 
  -2  -6   1  115.45    3.26 
   2  -6  -1  114.51    3.33 
   2  -6  -1  116.58    3.57 
  -2  -6   1  115.14    3.28 
  -2  -6   1  115.06    3.34 
   2  -6  -1  114.89    3.46 
  -2  -6   1  112.41    3.39 
   2  -6  -1  115.28    3.50 
   2  -6  -1  115.84    3.55 
  -2  -6   1  109.45    3.35 
   2  -6  -1  114.63    3.51 
  -2   6   1  115.70    3.51 
  -2   6   1  108.41    3.49 
   2   6  -1  117.44    3.43 
   2   6  -1  118.04    3.44 
  -2   6   1  113.69    3.39 
  -2   6   1  112.40    3.56 
   2   6  -1  116.22    3.37 
  -2   6   1  114.54    3.52 
   2   6  -1  112.43    3.32 
  -2   6   1  114.62    3.45 
   2   6  -1  118.72    3.29 
  -2   6   1  117.31    3.46 
  -2   6   1  116.32    3.38 
   2   6  -1  110.37    3.20 
   2   6  -1  112.76    3.43 
  -2   6   1  114.77    3.55 
  -2   6   1  117.70    3.55 
   2   6  -1  106.89    3.22 
   1  -6  -1  218.29    6.19 
  -1  -6   1  216.73    6.01 
   1  -6  -1  216.41    6.06 
  -1  -6   1  217.10    5.94 
  -1  -6   1  216.67    6.04 
   1  -6  -1  220.79    6.12 
   1  -6  -1  214.24    6.09 
  -1  -6   1  210.83    5.99 
   1  -6  -1  218.45    5.95 
  -1  -6   1  200.49    6.01 
  -1  -6   1  218.83    6.16 
   1  -6  -1  216.04    6.07 
   1  -6  -1  215.85    6.16 
   1  -6  -1  224.19    6.06 
  -1  -6   1  207.11    6.07 
  -1  -6   1  213.43    5.91 
  -1   6   1  216.41    6.11 
  -1   6   1  206.32    6.14 
   1   6  -1  216.38    6.06 
   1   6  -1  207.98    5.92 
  -1   6   1  216.05    5.92 
  -1   6   1  222.96    5.97 
  -1   6   1  220.57    6.13 
  -1   6   1  217.28    6.04 
   1   6  -1  209.91    6.04 
   1   6  -1  219.49    5.88 
  -1   6   1  215.10    6.10 
   1   6  -1  218.23    6.09 
  -1   6   1  221.08    6.06 
   1   6  -1  214.58    5.90 
   1   6  -1  223.51    6.06 
   1   6  -1  217.69    5.94 
  -1   6   1  220.45    6.11 
  -1   6   1  214.94    6.14 
  -1   6   1  220.39    6.14 
   1   6  -1  213.83    6.00 
   0  -6  -1  327.05    8.93 
   0  -6   1  312.97    9.07 
   0  -6   1  337.50    8.97 
   0  -6  -1  323.73    8.96 
   0  -6  -1  323.57    8.99 
   0  -6  -1  315.12    9.04 
   0  -6   1  323.01    8.88 
   0  -6  -1  328.52    8.95 
   0  -6  -1  339.51    8.92 
   0  -6   1  338.37    8.98 
   0  -6   1  322.96    9.02 
   0  -6   1  329.87    8.99 
   0  -6   1  331.32    8.95 
   0  -6  -1  337.27    8.96 
   0  -6  -1  333.30    9.02 
   0   6   1  330.45    8.87 
   0   6   1  336.95    8.99 
   0   6  -1  339.46    8.85 
   0   6   1  322.89    8.94 
   0   6  -1  339.82    9.01 
   0   6  -1  313.64    8.96 
   0   6   1  318.40    8.81 
   0   6   1  328.48    8.98 
   0   6  -1  326.61    8.83 
   0   6  -1  341.67    8.92 
   0   6   1  319.04    8.99 
   0   6   1  324.08    8.97 
   0   6   1  309.40    9.00 
   0   6  -1  320.59    8.94 
   0   6  -1  339.78    9.01 
   0   6  -1  327.04    9.04 
   0   6   1  324.57    8.70 
  -1  -6  -1   18.22    0.76 
   1  -6   1   18.07    0.82 
  -1  -6  -1   17.07    0.79 
   1  -6   1   16.86    0.88 
   1  -6   1   17.16    0.76 
   1  -6   1   16.36    0.82 
  -1  -6  -1   16.62    0.77 
  -1  -6  -1   17.78    0.61 
   1  -6   1   19.01    0.84 
   1  -6   1   17.36    0.72 
  -1  -6  -1   16.67    0.82 
   1  -6   1   18.99    0.89 
  -1  -6  -1   17.46    0.76 
   1  -6   1   17.55    0.79 
  -1  -6  -1   17.18    0.75 
  -1  -6  -1   16.30    0.78 
  -1  -6  -1   16.82    0.67 
  -1  -6  -1   17.21    0.72 
  -1   6  -1   19.17    0.87 
   1   6   1   17.81    0.77 
   1   6   1   19.45    0.60 
   1   6   1   18.67    0.77 
  -1   6  -1   17.19    0.73 
  -1   6  -1   16.95    0.82 
   1   6   1   17.35    0.77 
   1   6   1   17.60    0.75 
  -1   6  -1   16.23    0.78 
  -1   6  -1   17.81    0.82 
  -1   6  -1   17.95    0.82 
  -1   6  -1   16.19    0.78 
  -1   6  -1   18.00    0.82 
   1   6   1   16.40    0.82 
   1   6   1   17.81    0.68 
   1   6   1   19.02    0.76 
  -2  -6  -1  112.63    3.18 
   2  -6   1  112.35    3.48 
  -2  -6  -1  122.46    3.42 
  -2  -6  -1  115.73    3.14 
   2  -6   1  111.47    3.45 
   2  -6   1  113.21    3.32 
  -2  -6  -1  118.65    3.21 
  -2  -6  -1  110.78    3.33 
   2  -6   1  111.02    3.28 
  -2  -6  -1  115.26    3.30 
  -2  -6  -1  113.16    3.26 
  -2  -6  -1  114.50    3.31 
   2  -6   1  110.72    3.51 
  -2  -6  -1  113.96    3.26 
   2  -6   1  113.29    3.45 
  -2  -6  -1  114.01    3.29 
   2   6   1  115.24    3.32 
   2   6   1  111.25    3.26 
   2   6   1  115.62    3.29 
  -2   6  -1  115.17    3.58 
  -2   6  -1  113.56    3.44 
  -2   6  -1  110.35    3.46 
  -2   6  -1  117.16    3.48 
  -2   6  -1  111.63    3.42 
  -2   6  -1  114.70    3.50 
   2   6   1  106.66    3.43 
   2   6   1  111.70    3.20 
   2   6   1  110.69    3.14 
   2   6   1  118.50    3.32 
  -2   6  -1  112.68    3.37 
  -2   6  -1  108.82    3.42 
  -2   6  -1  107.49    3.63 
   2   6   1  113.42    3.13 
   3  -6   1   24.20    1.09 
  -3  -6  -1   23.93    0.88 
  -3  -6  -1   24.12    0.91 
   3  -6   1   24.28    0.95 
  -3  -6  -1   24.21    0.81 
   3  -6   1   23.03    1.09 
  -3  -6  -1   26.01    0.98 
   3  -6   1   23.14    0.98 
   3  -6   1   23.60    1.04 
   3  -6   1   22.29    1.14 
  -3  -6  -1   26.22    1.08 
  -3  -6  -1   24.74    0.96 
  -3  -6  -1   23.33    1.00 
   3  -6   1   24.41    0.94 
  -3  -6  -1   24.80    0.93 
  -3  -6  -1   24.70    0.84 
   3  -6   1   23.58    1.12 
  -3  -6  -1   23.20    0.85 
  -3   6  -1   23.52    1.11 
   3   6   1   24.30    0.95 
   3   6   1   23.44    0.93 
  -3   6  -1   24.33    0.98 
  -3   6  -1   22.98    1.08 
   3   6   1   24.56    0.73 
  -3   6  -1   24.71    1.19 
   3   6   1   24.10    0.78 
  -3   6  -1   23.03    1.07 
   3   6   1   24.97    0.74 
  -3   6  -1   26.04    1.10 
  -3   6  -1   25.39    1.13 
  -3   6  -1   24.86    1.13 
  -3   6  -1   23.55    1.10 
  -3   6  -1   25.17    1.00 
   3   6   1   23.40    0.87 
   3   6   1   26.17    1.25 
   3   6   1   22.96    0.88 
  -4  -6  -1    0.84    0.15 
  -4  -6  -1    0.84    0.16 
   4  -6   1    0.93    0.19 
  -4  -6  -1    0.58    0.12 
  -4  -6  -1    0.63    0.15 
   4  -6   1    0.81    0.23 
  -4  -6  -1    0.81    0.17 
   4  -6   1    0.76    0.28 
  -4  -6  -1    0.91    0.19 
   4  -6   1    0.53    0.18 
  -4  -6  -1    0.69    0.20 
  -4  -6  -1    0.64    0.17 
   4  -6   1    0.66    0.15 
   4  -6   1    0.48    0.16 
  -4  -6  -1    0.61    0.14 
   4  -6   1    0.67    0.23 
  -4   6  -1    0.66    0.23 
  -4   6  -1    0.67    0.22 
   4   6   1    0.58    0.12 
   4   6   1    0.75    0.14 
   4   6   1    0.83    0.19 
  -4   6  -1    0.94    0.20 
  -4   6  -1    0.82    0.21 
  -4   6  -1    0.50    0.20 
   4   6   1    0.46    0.22 
  -4   6  -1    1.16    0.29 
  -4   6  -1    0.74    0.24 
  -4   6  -1    0.43    0.19 
  -4   6  -1    0.68    0.21 
   4   6   1    0.65    0.19 
  -4   6  -1    0.42    0.20 
   5  -6   1   91.45    2.70 
   5  -6   1   88.00    3.10 
  -5  -6  -1   93.15    2.82 
  -5  -6  -1   90.01    2.75 
  -5  -6  -1   89.76    2.62 
   5  -6   1   90.21    2.90 
   5  -6   1   93.08    3.06 
   5  -6   1   94.12    2.79 
   5  -6   1   94.09    3.09 
  -5  -6  -1   90.13    2.69 
  -5  -6  -1   86.83    2.91 
   5  -6   1   94.03    3.05 
  -5  -6  -1   89.58    2.65 
  -5  -6  -1   91.42    2.64 
  -5  -6  -1   94.26    2.88 
   5  -6   1   91.12    2.79 
   5  -6   1   93.18    3.10 
  -5   6  -1   95.70    3.14 
  -5   6  -1   92.82    2.80 
  -5   6  -1   95.96    3.14 
  -5   6  -1   92.53    3.08 
  -5   6  -1   88.95    3.10 
  -5   6  -1   93.47    3.07 
  -5   6  -1   86.37    3.22 
   5   6   1   96.40    2.73 
  -5   6  -1   89.85    2.87 
   5   6   1   92.59    2.62 
   5   6   1   95.19    2.70 
   5   6   1   81.24    2.89 
  -6  -6  -1   13.01    0.61 
  -6  -6  -1   13.57    0.79 
   6  -6   1   13.36    0.87 
  -6  -6  -1   12.54    0.57 
  -6  -6  -1   12.98    0.66 
   6  -6   1   13.88    0.89 
   6  -6   1   13.08    0.58 
   6  -6   1   13.45    0.93 
  -6  -6  -1   13.33    0.60 
   6  -6   1   14.64    0.92 
   6  -6   1   13.33    0.67 
   6  -6   1   13.68    0.76 
   6  -6   1   14.16    0.78 
  -6  -6  -1   14.31    0.70 
  -6  -6  -1   12.59    0.56 
  -6  -6  -1   13.53    0.76 
   6  -6   1   13.69    0.85 
  -6   6  -1   14.94    0.90 
   6   6   1   13.07    0.60 
   6   6   1   13.85    0.65 
  -6   6  -1   13.81    1.00 
  -6   6  -1   12.48    0.84 
  -6   6  -1   11.36    0.85 
  -6   6  -1   14.48    0.90 
   6   6   1   14.35    0.79 
  -6   6  -1   12.56    0.91 
   6   6   1   13.83    0.59 
   6   6   1   13.15    0.62 
  -6   6  -1   14.69    0.79 
  -6   6  -1   13.94    0.67 
   7  -6   1   93.22    3.17 
  -7  -6  -1   92.09    2.73 
   7  -6   1   91.52    2.90 
  -7  -6  -1   93.01    2.74 
  -7  -6  -1   93.47    3.00 
  -7  -6  -1   93.87    3.13 
   7  -6   1   93.71    2.78 
  -7  -6  -1   95.98    2.79 
   7  -6   1   82.34    3.39 
  -7  -6  -1   88.71    2.82 
   7  -6   1   91.95    3.21 
  -7  -6  -1   93.29    2.83 
   7  -6   1   94.21    2.63 
   7  -6   1   90.94    2.84 
  -7  -6  -1   91.73    2.68 
   7  -6   1   90.26    3.16 
  -7   6  -1   94.45    3.31 
   7   6   1   90.62    2.70 
   7   6   1   89.19    2.97 
  -7   6  -1   92.34    3.49 
  -7   6  -1   93.21    3.34 
  -7   6  -1   93.08    3.20 
  -7   6  -1   93.88    3.01 
   7   6   1   91.10    2.70 
  -7   6  -1   95.08    3.25 
  -7   6  -1   93.11    3.21 
   7   6   1   92.75    2.73 
   7   6   1   95.02    2.77 
  -7   6  -1   89.74    2.75 
  -8  -6  -1    0.19    0.18 
   8  -6   1    0.07    0.20 
  -8  -6  -1    0.37    0.18 
  -8  -6  -1   -0.04    0.24 
  -8  -6  -1   -0.03    0.20 
  -8  -6  -1    0.02    0.14 
   8  -6   1    0.24    0.22 
   8  -6   1   -0.02    0.21 
   8  -6   1    0.17    0.15 
   8  -6   1    0.66    0.37 
  -8  -6  -1    0.29    0.14 
  -8  -6  -1    0.48    0.17 
  -8  -6  -1    0.21    0.14 
   8  -6   1    0.31    0.18 
  -8   6  -1    0.34    0.27 
   8   6   1    0.22    0.14 
  -8   6  -1    0.13    0.26 
  -8   6  -1    0.07    0.27 
  -8   6  -1    0.24    0.31 
   8   6   1    0.05    0.15 
   8   6   1    0.07    0.13 
  -8   6  -1    0.20    0.23 
  -8   6  -1    0.54    0.34 
   8   6   1    0.18    0.15 
  -8   6  -1    0.12    0.25 
  -9  -6  -1   27.11    1.17 
  -9  -6  -1   26.22    1.50 
  -9  -6  -1   25.94    1.14 
   9  -6   1   29.21    1.51 
   9  -6   1   27.42    1.44 
  -9  -6  -1   27.08    1.10 
  -9  -6  -1   28.77    1.30 
   9  -6   1   26.40    1.08 
  -9  -6  -1   26.89    1.02 
   9  -6   1   27.63    1.10 
  -9  -6  -1   27.18    1.05 
   9  -6   1   26.51    1.09 
   9  -6   1   28.70    1.47 
  -9  -6  -1   25.42    1.46 
  -9   6  -1   23.48    1.41 
  -9   6  -1   28.28    1.77 
  -9   6  -1   27.20    1.50 
  -9   6  -1   24.58    1.44 
   9   6   1   26.31    0.96 
  -9   6  -1   27.23    1.54 
   9   6   1   25.83    1.05 
   9   6   1   27.37    0.98 
 -10  -6  -1    0.82    0.31 
  10  -6   1    0.34    0.38 
  10  -6   1    0.78    0.34 
 -10  -6  -1    1.18    0.28 
 -10  -6  -1    1.04    0.26 
  10  -6   1    1.22    0.28 
 -10  -6  -1    1.19    0.44 
  10  -6   1    1.13    0.26 
 -10  -6  -1    1.08    0.31 
  10  -6   1    1.55    0.47 
  10  -6   1    1.18    0.32 
 -10  -6  -1    0.89    0.20 
 -10  -6  -1    1.22    0.34 
 -10   6  -1    1.13    0.45 
 -10   6  -1    1.14    0.45 
  10   6   1    1.54    0.29 
 -10   6  -1    0.59    0.32 
 -10   6  -1    1.77    0.59 
 -10   6  -1    1.11    0.45 
  10   6   1    1.29    0.26 
 -11  -6  -1   28.40    1.29 
 -11  -6  -1   29.01    1.23 
 -11  -6  -1   30.92    1.38 
 -11  -6  -1   29.01    1.30 
 -11  -6  -1   30.45    1.83 
  11  -6   1   28.43    1.63 
 -11  -6  -1   28.10    0.96 
  11  -6   1   27.80    1.27 
 -11  -6  -1   30.68    1.47 
  11   6   1   29.97    1.14 
  11   6   1   31.56    1.22 
 -11   6  -1   24.47    1.60 
 -11   6  -1   26.63    1.68 
 -11   6  -1   25.97    1.63 
 -11   6  -1   32.38    2.11 
 -12  -6  -1   67.80    2.58 
 -12  -6  -1   66.31    2.96 
 -12  -6  -1   65.62    2.40 
 -12  -6  -1   61.28    3.01 
  12  -6   1   61.51    2.74 
 -12  -6  -1   61.76    2.31 
 -12   6  -1   65.74    3.39 
 -12   6  -1   61.88    2.81 
 -12   6  -1   68.28    2.96 
  12   6   1   62.27    2.12 
 -12   6  -1   66.23    2.91 
  12   6   1   64.88    2.07 
 -13  -6  -1    0.82    0.44 
  13  -6   1    0.64    0.55 
 -13  -6  -1    1.73    0.58 
  13  -6   1    1.12    0.48 
 -13  -6  -1    0.59    0.62 
 -13  -6  -1    0.73    0.48 
 -13  -6  -1    1.57    0.46 
 -13   6  -1    2.20    0.88 
 -13   6  -1    0.99    0.68 
 -13   6  -1    2.32    0.64 
 -13   6  -1    1.63    0.81 
  13  -7  -1    3.64    0.79 
 -13  -7   1    3.41    0.65 
 -13  -7   1    3.90    0.64 
 -13  -7   1    3.42    0.67 
 -13  -7   1    2.37    0.77 
 -13   7   1    3.29    0.81 
  13   7  -1    4.13    0.57 
  13   7  -1    3.93    0.53 
 -13   7   1    3.73    0.99 
 -13   7   1    2.92    0.83 
  12  -7  -1    2.77    0.44 
  12  -7  -1    4.26    0.78 
 -12  -7   1    5.06    0.88 
 -12  -7   1    4.03    0.64 
 -12  -7   1    4.84    0.71 
 -12  -7   1    3.95    0.58 
 -12  -7   1    4.05    0.62 
  12   7  -1    4.90    0.61 
 -12   7   1    3.68    0.85 
 -12   7   1    5.91    1.21 
 -12   7   1    3.10    0.75 
 -12   7   1    5.40    0.97 
  12   7  -1    3.88    0.53 
 -11  -7   1    0.96    0.43 
  11  -7  -1    0.87    0.49 
  11  -7  -1    1.69    0.42 
  11  -7  -1    0.79    0.41 
 -11  -7   1    1.00    0.32 
 -11  -7   1    1.23    0.34 
 -11  -7   1    1.63    0.38 
 -11  -7   1    1.31    0.23 
 -11  -7   1    1.11    0.40 
  11  -7  -1    1.00    0.32 
  11  -7  -1    0.64    0.39 
 -11   7   1    0.62    0.45 
  11   7  -1    1.44    0.59 
 -11   7   1    1.89    0.68 
  11   7  -1    1.85    0.37 
 -11   7   1    1.33    0.50 
 -11   7   1    1.91    0.60 
 -11   7   1    1.45    0.65 
  10  -7  -1    0.34    0.32 
 -10  -7   1    0.33    0.24 
 -10  -7   1    0.19    0.20 
 -10  -7   1    0.26    0.16 
  10  -7  -1    0.47    0.35 
  10  -7  -1    0.24    0.29 
 -10  -7   1    0.22    0.21 
  10  -7  -1    0.06    0.32 
  10  -7  -1    0.29    0.21 
 -10  -7   1    0.48    0.34 
  10  -7  -1   -0.47    0.41 
 -10  -7   1    0.22    0.28 
  10   7  -1    0.24    0.21 
 -10   7   1    0.20    0.36 
 -10   7   1    0.00    0.39 
 -10   7   1    0.04    0.36 
  10   7  -1    0.08    0.27 
  10   7  -1   -0.05    0.23 
 -10   7   1    0.07    0.46 
 -10   7   1   -0.10    0.38 
  10   7  -1    0.69    0.29 
  10   7  -1    0.29    0.24 
  -9  -7   1    7.10    0.63 
   9  -7  -1    7.38    0.82 
   9  -7  -1    8.27    0.60 
  -9  -7   1    7.42    0.83 
   9  -7  -1    9.53    0.87 
   9  -7  -1    7.78    0.62 
  -9  -7   1    7.58    0.68 
  -9  -7   1    8.68    0.67 
  -9  -7   1    8.45    0.69 
  -9  -7   1    8.22    0.53 
  -9  -7   1    8.41    0.64 
   9  -7  -1    9.26    0.67 
   9  -7  -1    6.14    0.87 
  -9  -7   1    8.15    0.53 
   9   7  -1    8.66    0.62 
   9   7  -1    8.61    0.62 
   9   7  -1    8.94    0.62 
  -9   7   1    6.73    0.99 
  -9   7   1    9.98    0.97 
   9   7  -1    9.24    0.72 
  -9   7   1    8.19    0.89 
  -9   7   1    8.39    0.87 
   9   7  -1    7.96    0.60 
  -9   7   1    8.14    0.89 
  -8  -7   1    1.88    0.37 
  -8  -7   1    1.60    0.32 
   8  -7  -1    1.90    0.34 
   8  -7  -1    2.16    0.39 
  -8  -7   1    2.06    0.33 
  -8  -7   1    1.81    0.34 
  -8  -7   1    2.07    0.31 
  -8  -7   1    2.05    0.36 
   8  -7  -1    1.78    0.23 
  -8  -7   1    1.50    0.40 
   8  -7  -1    2.27    0.59 
   8  -7  -1    1.85    0.43 
   8  -7  -1    1.46    0.43 
   8  -7  -1    2.16    0.34 
   8   7  -1    1.61    0.30 
  -8   7   1    2.09    0.55 
   8   7  -1    1.73    0.32 
   8   7  -1    2.37    0.36 
  -8   7   1    1.77    0.45 
  -8   7   1    1.56    0.41 
   8   7  -1    2.02    0.33 
  -8   7   1    0.91    0.35 
  -8   7   1    1.63    0.48 
   8   7  -1    2.28    0.42 
  -8   7   1    2.19    0.48 
   8   7  -1    2.16    0.36 
  -8   7   1    1.46    0.39 
   7  -7  -1    2.75    0.40 
   7  -7  -1    3.27    0.56 
  -7  -7   1    3.14    0.35 
  -7  -7   1    2.29    0.39 
  -7  -7   1    2.51    0.38 
   7  -7  -1    3.68    0.45 
   7  -7  -1    3.49    0.62 
  -7  -7   1    2.64    0.36 
  -7  -7   1    2.85    0.35 
  -7  -7   1    2.92    0.37 
   7  -7  -1    2.28    0.43 
  -7  -7   1    3.14    0.51 
   7  -7  -1    3.00    0.53 
   7  -7  -1    2.12    0.39 
   7  -7  -1    2.50    0.28 
  -7  -7   1    3.36    0.31 
   7  -7  -1    2.28    0.45 
  -7   7   1    2.73    0.48 
  -7   7   1    3.07    0.53 
   7   7  -1    2.88    0.34 
  -7   7   1    2.34    0.42 
  -7   7   1    2.40    0.49 
  -7   7   1    2.24    0.46 
   7   7  -1    3.21    0.41 
   7   7  -1    2.76    0.31 
   7   7  -1    2.62    0.44 
  -7   7   1    2.31    0.46 
   7   7  -1    2.66    0.38 
   7   7  -1    2.92    0.38 
  -7   7   1    3.37    0.66 
  -6  -7   1   37.82    1.41 
   6  -7  -1   39.27    1.52 
   6  -7  -1   41.90    1.80 
  -6  -7   1   39.99    1.57 
   6  -7  -1   38.31    1.57 
   6  -7  -1   39.26    1.48 
  -6  -7   1   35.90    1.40 
   6  -7  -1   39.47    1.74 
  -6  -7   1   41.25    1.39 
  -6  -7   1   37.46    1.33 
  -6  -7   1   39.89    1.57 
  -6  -7   1   39.82    1.47 
   6  -7  -1   40.31    1.74 
   6  -7  -1   38.48    1.74 
   6  -7  -1   39.53    1.36 
   6  -7  -1   39.36    1.78 
  -6  -7   1   37.71    1.50 
  -6   7   1   37.05    1.73 
   6   7  -1   42.51    1.66 
   6   7  -1   36.56    1.44 
  -6   7   1   41.43    1.82 
  -6   7   1   38.31    1.89 
   6   7  -1   40.47    1.58 
  -6   7   1   40.51    1.49 
  -6   7   1   39.05    1.58 
   6   7  -1   38.44    1.46 
  -6   7   1   39.11    1.72 
  -6   7   1   37.95    1.79 
   6   7  -1   37.69    1.35 
  -6   7   1   37.01    1.82 
   6   7  -1   39.60    1.41 
  -5  -7   1   53.74    1.81 
  -5  -7   1   53.46    1.72 
  -5  -7   1   50.15    1.90 
   5  -7  -1   51.98    2.07 
  -5  -7   1   52.81    1.88 
  -5  -7   1   53.92    1.79 
   5  -7  -1   55.79    1.86 
   5  -7  -1   55.65    1.78 
   5  -7  -1   51.93    2.11 
   5  -7  -1   52.85    2.08 
   5  -7  -1   50.44    2.09 
   5  -7  -1   53.17    1.96 
  -5  -7   1   53.04    1.83 
  -5  -7   1   54.36    1.87 
   5  -7  -1   53.43    2.10 
   5  -7  -1   54.19    1.93 
  -5  -7   1   52.77    1.74 
   5   7  -1   53.86    1.77 
   5   7  -1   55.43    1.58 
  -5   7   1   54.01    2.19 
   5   7  -1   51.41    1.94 
  -5   7   1   52.21    1.86 
  -5   7   1   49.88    2.06 
  -5   7   1   53.76    1.93 
  -5   7   1   57.16    2.20 
  -5   7   1   51.77    2.08 
  -5   7   1   51.95    2.09 
   5   7  -1   53.92    1.57 
  -5   7   1   53.88    2.07 
  -5   7   1   52.21    2.21 
   5   7  -1   55.78    1.85 
   5   7  -1   53.23    1.83 
   5   7  -1   53.91    1.73 
   5   7  -1   52.75    1.83 
  -4  -7   1   -0.02    0.11 
  -4  -7   1    0.01    0.11 
   4  -7  -1   -0.13    0.16 
   4  -7  -1    0.21    0.15 
  -4  -7   1    0.14    0.09 
  -4  -7   1    0.12    0.10 
  -4  -7   1    0.12    0.10 
   4  -7  -1    0.42    0.14 
   4  -7  -1    0.00    0.11 
  -4  -7   1    0.19    0.15 
   4  -7  -1    0.23    0.18 
   4  -7  -1    0.05    0.18 
   4  -7  -1   -0.05    0.09 
   4  -7  -1    0.10    0.15 
  -4  -7   1    0.18    0.10 
   4  -7  -1   -0.04    0.16 
  -4   7   1    0.07    0.13 
  -4   7   1    0.20    0.15 
   4   7  -1    0.30    0.13 
  -4   7   1    0.21    0.21 
   4   7  -1    0.12    0.12 
  -4   7   1    0.27    0.21 
   4   7  -1    0.07    0.09 
  -4   7   1    0.11    0.14 
   4   7  -1    0.21    0.11 
   4   7  -1    0.10    0.08 
   4   7  -1    0.21    0.16 
  -4   7   1    0.37    0.22 
  -4   7   1   -0.07    0.14 
  -4   7   1    0.23    0.18 
  -3  -7   1    0.60    0.16 
  -3  -7   1    0.90    0.20 
  -3  -7   1    0.79    0.16 
   3  -7  -1    0.61    0.25 
  -3  -7   1    0.95    0.22 
   3  -7  -1    0.54    0.20 
   3  -7  -1    1.02    0.31 
   3  -7  -1    1.00    0.25 
   3  -7  -1    0.86    0.25 
  -3  -7   1    0.79    0.21 
  -3  -7   1    0.54    0.14 
   3  -7  -1    0.68    0.21 
  -3  -7   1    0.83    0.20 
   3  -7  -1    0.91    0.26 
  -3  -7   1    0.71    0.17 
  -3  -7   1    1.22    0.25 
   3  -7  -1    0.72    0.17 
   3  -7  -1    0.63    0.16 
  -3   7   1    0.97    0.27 
   3   7  -1    1.07    0.23 
   3   7  -1    0.95    0.21 
   3   7  -1    0.58    0.17 
   3   7  -1    0.77    0.17 
  -3   7   1    0.87    0.20 
  -3   7   1    0.59    0.21 
  -3   7   1    0.90    0.23 
  -3   7   1    1.02    0.29 
  -3   7   1    1.05    0.34 
  -3   7   1    0.76    0.21 
  -3   7   1    1.04    0.27 
   3   7  -1    0.77    0.16 
  -3   7   1    0.86    0.24 
   3   7  -1    0.72    0.16 
   3   7  -1    0.74    0.21 
  -3   7   1    0.96    0.26 
   3   7  -1    1.09    0.16 
   3   7  -1    0.78    0.12 
  -2  -7   1   17.24    0.73 
   2  -7  -1   17.06    0.90 
   2  -7  -1   17.78    0.96 
   2  -7  -1   16.63    0.75 
   2  -7  -1   16.11    0.83 
  -2  -7   1   17.17    0.79 
  -2  -7   1   16.62    0.79 
  -2  -7   1   15.58    0.79 
  -2  -7   1   16.87    0.90 
  -2  -7   1   15.78    0.82 
   2  -7  -1   16.87    0.80 
  -2  -7   1   16.45    0.76 
  -2  -7   1   16.65    0.71 
   2  -7  -1   16.02    1.33 
  -2  -7   1   16.56    0.82 
   2  -7  -1   17.38    1.03 
   2  -7  -1   16.66    0.87 
   2  -7  -1   16.92    0.87 
  -2   7   1   15.95    0.83 
   2   7  -1   16.86    0.76 
   2   7  -1   16.81    0.70 
   2   7  -1   17.04    0.81 
  -2   7   1   18.08    0.93 
  -2   7   1   17.57    0.79 
   2   7  -1   16.66    0.79 
   2   7  -1   16.33    0.69 
   2   7  -1   16.89    0.69 
   2   7  -1   16.85    0.85 
  -2   7   1   15.78    0.86 
  -2   7   1   17.00    0.86 
  -2   7   1   17.87    0.94 
  -2   7   1   17.73    0.92 
  -2   7   1   15.76    0.91 
  -2   7   1   16.75    0.89 
  -2   7   1   18.08    0.82 
  -2   7   1   15.54    0.83 
   2   7  -1   18.34    0.71 
  -1  -7   1   83.05    2.72 
  -1  -7   1   89.65    2.82 
   1  -7  -1   88.63    2.65 
   1  -7  -1   88.11    2.78 
   1  -7  -1   87.93    2.83 
  -1  -7   1   88.16    2.62 
  -1  -7   1   88.70    2.78 
   1  -7  -1   87.51    2.90 
  -1  -7   1   86.33    2.74 
   1  -7  -1   86.46    2.75 
   1  -7  -1   85.06    2.74 
  -1  -7   1   89.30    2.89 
   1  -7  -1   90.48    2.82 
  -1  -7   1   86.02    2.63 
   1  -7  -1   88.38    2.87 
   1  -7  -1   93.24    2.84 
  -1  -7   1   91.90    2.73 
  -1   7   1   85.13    2.81 
   1   7  -1   87.76    2.77 
   1   7  -1   86.54    2.79 
   1   7  -1   89.85    2.57 
  -1   7   1   84.99    2.81 
  -1   7   1   85.65    2.83 
  -1   7   1   90.14    2.76 
  -1   7   1   88.54    2.81 
  -1   7   1   85.72    2.82 
   1   7  -1   84.55    2.70 
   1   7  -1   90.69    2.67 
   1   7  -1   86.42    2.76 
   1   7  -1   88.61    2.76 
   1   7  -1   84.20    2.59 
   1   7  -1   88.38    2.64 
  -1   7   1   89.66    2.88 
  -1   7   1   84.62    2.79 
  -1   7   1   91.61    2.63 
   0  -7  -1   30.16    1.12 
   0  -7   1   28.45    1.09 
   0  -7   1   28.44    1.16 
   0  -7   1   30.23    1.24 
   0  -7  -1   27.59    1.15 
   0  -7   1   26.72    1.15 
   0  -7  -1   26.24    1.15 
   0  -7  -1   28.58    1.15 
   0  -7   1   29.46    1.16 
   0  -7   1   27.07    1.17 
   0  -7   1   28.28    1.16 
   0  -7   1   27.96    1.13 
   0  -7  -1   25.67    1.17 
   0  -7  -1   28.66    1.04 
   0  -7   1   28.49    1.05 
   0  -7   1   27.71    1.26 
   0   7  -1   27.00    1.16 
   0   7  -1   28.89    1.19 
   0   7  -1   29.77    1.06 
   0   7   1   29.82    1.19 
   0   7  -1   28.62    1.11 
   0   7   1   29.09    1.09 
   0   7  -1   30.06    1.36 
   0   7  -1   28.97    1.19 
   0   7  -1   28.31    1.05 
   0   7  -1   28.14    1.12 
   0   7   1   27.58    1.19 
   0   7  -1   28.55    1.15 
   0   7   1   28.21    1.16 
   0   7   1   28.63    1.18 
   0   7   1   29.26    1.18 
   0   7   1   26.29    1.03 
   0   7   1   27.30    1.20 
   0   7   1   28.60    1.14 
   0   7   1   28.70    0.94 
   1  -7   1   64.54    2.15 
   1  -7   1   63.74    2.12 
  -1  -7  -1   59.92    2.01 
   1  -7   1   61.60    2.03 
   1  -7   1   61.29    2.09 
  -1  -7  -1   62.67    1.91 
   1  -7   1   63.22    2.13 
   1  -7   1   60.87    1.95 
  -1  -7  -1   62.41    2.10 
  -1  -7  -1   63.16    1.96 
   1  -7   1   62.00    2.18 
   1  -7   1   61.02    2.22 
  -1  -7  -1   64.43    2.07 
  -1  -7  -1   54.51    2.03 
  -1  -7  -1   59.87    2.16 
  -1  -7  -1   61.18    2.00 
   1  -7   1   62.19    2.05 
  -1  -7  -1   64.33    2.04 
  -1  -7  -1   63.57    1.81 
   1   7   1   62.67    2.05 
   1   7   1   59.52    2.13 
  -1   7  -1   60.71    2.08 
   1   7   1   57.62    1.87 
   1   7   1   62.09    2.03 
   1   7   1   61.33    1.76 
   1   7   1   59.21    1.89 
  -1   7  -1   61.93    2.06 
  -1   7  -1   60.38    2.11 
   1   7   1   63.17    2.01 
  -1   7  -1   61.78    2.10 
  -1   7  -1   62.92    1.98 
  -1   7  -1   61.94    2.01 
  -1   7  -1   61.07    2.14 
  -1   7  -1   60.12    2.12 
  -1   7  -1   62.31    2.14 
   1   7   1   57.59    1.98 
  -1   7  -1   63.15    2.20 
  -2  -7  -1   39.65    1.22 
  -2  -7  -1   39.28    1.29 
   2  -7   1   38.04    1.49 
  -2  -7  -1   38.71    1.46 
   2  -7   1   37.89    1.51 
  -2  -7  -1   38.27    1.38 
  -2  -7  -1   38.82    1.44 
  -2  -7  -1   39.02    1.35 
  -2  -7  -1   38.23    1.40 
   2  -7   1   39.59    1.62 
   2  -7   1   39.63    1.41 
   2  -7   1   37.24    1.35 
  -2  -7  -1   37.53    1.37 
   2  -7   1   39.75    1.56 
   2  -7   1   38.87    1.52 
  -2  -7  -1   37.89    1.36 
  -2  -7  -1   39.33    1.53 
   2  -7   1   39.41    1.59 
  -2  -7  -1   38.27    1.27 
   2   7   1   40.52    1.38 
  -2   7  -1   38.40    1.55 
   2   7   1   38.38    1.24 
  -2   7  -1   37.35    1.48 
  -2   7  -1   36.64    1.44 
   2   7   1   39.13    1.54 
   2   7   1   39.14    1.22 
  -2   7  -1   37.10    1.52 
   2   7   1   39.19    1.41 
  -2   7  -1   40.20    1.40 
  -2   7  -1   39.70    1.52 
   2   7   1   37.14    1.34 
  -2   7  -1   37.65    1.60 
  -2   7  -1   37.96    1.54 
   2   7   1   40.04    1.41 
  -2   7  -1   38.81    1.48 
   2   7   1   37.20    1.29 
  -3  -7  -1   -0.06    0.10 
  -3  -7  -1    0.64    0.17 
  -3  -7  -1    0.06    0.07 
   3  -7   1    0.01    0.15 
   3  -7   1    0.15    0.18 
  -3  -7  -1    0.06    0.11 
   3  -7   1    0.13    0.11 
   3  -7   1   -0.12    0.16 
  -3  -7  -1    0.29    0.09 
  -3  -7  -1    0.20    0.11 
  -3  -7  -1    0.05    0.09 
   3  -7   1   -0.01    0.16 
  -3  -7  -1    0.11    0.13 
   3  -7   1    0.06    0.07 
   3  -7   1   -0.07    0.14 
  -3  -7  -1    0.14    0.08 
   3  -7   1   -0.16    0.18 
  -3  -7  -1   -0.02    0.09 
   3   7   1    0.08    0.06 
  -3   7  -1    0.04    0.11 
   3   7   1    0.09    0.10 
  -3   7  -1    0.12    0.13 
  -3   7  -1   -0.07    0.12 
   3   7   1   -0.02    0.11 
  -3   7  -1    0.11    0.09 
   3   7   1    0.03    0.06 
  -3   7  -1    0.05    0.11 
  -3   7  -1    0.16    0.16 
  -3   7  -1    0.12    0.14 
   3   7   1   -0.09    0.06 
  -3   7  -1   -0.10    0.12 
   3   7   1    0.11    0.08 
  -3   7  -1    0.18    0.12 
  -3   7  -1    0.17    0.17 
   3   7   1    0.18    0.07 
  -3   7  -1    0.06    0.12 
   3   7   1   -0.04    0.08 
   4  -7   1    7.98    0.63 
   4  -7   1    8.81    0.72 
  -4  -7  -1    9.58    0.48 
  -4  -7  -1    9.24    0.50 
   4  -7   1   10.20    0.69 
  -4  -7  -1    9.82    0.59 
   4  -7   1    9.63    0.56 
   4  -7   1    9.34    0.71 
   4  -7   1   10.07    0.54 
  -4  -7  -1    9.10    0.50 
  -4  -7  -1    9.68    0.55 
  -4  -7  -1    9.84    0.64 
  -4  -7  -1    9.14    0.45 
   4  -7   1    9.96    0.66 
   4  -7   1    9.46    0.59 
   4  -7   1    8.70    0.69 
  -4  -7  -1    8.88    0.49 
  -4   7  -1    9.06    0.76 
   4   7   1    8.89    0.52 
   4   7   1    8.60    0.45 
  -4   7  -1    8.92    0.66 
   4   7   1    8.16    0.52 
  -4   7  -1    9.69    0.72 
  -4   7  -1   10.35    0.71 
  -4   7  -1    9.00    0.74 
  -4   7  -1    8.14    0.56 
  -4   7  -1    9.02    0.70 
  -4   7  -1    8.51    0.70 
  -4   7  -1    8.72    0.68 
   4   7   1    7.81    0.62 
   4   7   1    9.17    0.48 
  -4   7  -1    8.91    0.68 
  -5  -7  -1    3.50    0.30 
  -5  -7  -1    3.52    0.29 
   5  -7   1    3.91    0.53 
  -5  -7  -1    3.12    0.32 
  -5  -7  -1    3.32    0.35 
   5  -7   1    3.61    0.52 
   5  -7   1    4.19    0.39 
  -5  -7  -1    3.15    0.26 
   5  -7   1    3.18    0.31 
  -5  -7  -1    4.11    0.37 
  -5  -7  -1    2.77    0.29 
   5  -7   1    2.72    0.41 
   5  -7   1    4.07    0.61 
   5  -7   1    4.36    0.59 
   5  -7   1    2.96    0.42 
   5   7   1    3.63    0.33 
  -5   7  -1    3.98    0.57 
  -5   7  -1    2.95    0.41 
   5   7   1    3.45    0.27 
  -5   7  -1    3.22    0.42 
   5   7   1    3.26    0.31 
  -5   7  -1    3.99    0.65 
  -5   7  -1    2.87    0.38 
  -5   7  -1    3.09    0.44 
  -5   7  -1    4.00    0.57 
   5   7   1    3.48    0.43 
  -5   7  -1    3.53    0.54 
  -5   7  -1    3.08    0.46 
   6  -7   1   19.26    1.10 
   6  -7   1   19.39    0.89 
   6  -7   1   19.52    1.12 
  -6  -7  -1   18.65    0.76 
   6  -7   1   20.12    1.00 
  -6  -7  -1   20.24    0.98 
  -6  -7  -1   19.45    0.88 
   6  -7   1   18.92    0.86 
  -6  -7  -1   18.77    0.76 
  -6  -7  -1   18.75    0.98 
  -6  -7  -1   19.09    0.81 
   6  -7   1   20.16    1.16 
  -6  -7  -1   18.93    0.90 
   6  -7   1   22.05    1.23 
  -6  -7  -1   18.38    0.80 
   6  -7   1   18.52    1.13 
   6  -7   1   18.67    0.79 
  -6   7  -1   19.06    1.11 
  -6   7  -1   18.76    0.98 
  -6   7  -1   20.25    1.27 
  -6   7  -1   19.13    1.21 
  -6   7  -1   17.57    1.07 
   6   7   1   19.61    0.81 
  -6   7  -1   19.24    1.13 
  -6   7  -1   16.69    1.14 
  -6   7  -1   19.90    1.17 
   6   7   1   18.82    0.74 
  -6   7  -1   18.72    0.89 
   6   7   1   19.11    1.01 
   6   7   1   19.54    0.84 
  -7  -7  -1   16.44    0.96 
  -7  -7  -1   17.85    0.94 
   7  -7   1   16.91    1.11 
  -7  -7  -1   17.79    0.77 
   7  -7   1   16.24    1.04 
  -7  -7  -1   16.90    0.70 
  -7  -7  -1   16.30    0.74 
   7  -7   1   16.63    0.69 
   7  -7   1   15.22    1.01 
   7  -7   1   16.22    0.82 
   7  -7   1   15.51    0.77 
  -7  -7  -1   14.84    0.78 
  -7  -7  -1   15.49    0.77 
   7  -7   1   15.49    1.10 
  -7  -7  -1   16.32    0.81 
   7  -7   1   15.75    0.89 
   7  -7   1   17.28    1.08 
   7   7   1   16.60    0.95 
   7   7   1   16.07    0.70 
  -7   7  -1   15.73    0.92 
  -7   7  -1   15.89    1.21 
  -7   7  -1   16.42    0.80 
  -7   7  -1   15.48    1.05 
   7   7   1   15.85    0.75 
  -7   7  -1   15.13    1.12 
  -7   7  -1   14.14    1.04 
  -7   7  -1   16.67    1.06 
   7   7   1   15.67    0.71 
   7   7   1   16.24    0.70 
  -7   7  -1   16.50    1.04 
  -8  -7  -1    7.13    0.50 
   8  -7   1    7.53    0.74 
   8  -7   1    7.44    0.51 
   8  -7   1    7.02    0.75 
   8  -7   1    6.38    0.56 
  -8  -7  -1    8.25    0.74 
   8  -7   1    6.96    0.38 
  -8  -7  -1    7.06    0.52 
  -8  -7  -1    6.57    0.52 
  -8  -7  -1    6.76    0.52 
  -8  -7  -1    7.52    0.52 
   8  -7   1    6.99    0.53 
   8  -7   1    6.81    0.73 
  -8  -7  -1    5.99    0.57 
  -8  -7  -1    7.77    0.45 
   8   7   1    7.63    0.46 
  -8   7  -1    6.31    0.65 
  -8   7  -1    7.24    0.76 
   8   7   1    7.49    0.47 
  -8   7  -1    7.84    0.89 
   8   7   1    6.82    0.44 
  -8   7  -1    7.38    0.75 
   8   7   1    7.28    0.50 
  -8   7  -1    6.91    0.73 
  -8   7  -1    5.98    0.72 
   9  -7   1    0.24    0.29 
  -9  -7  -1    0.38    0.15 
  -9  -7  -1    0.20    0.35 
   9  -7   1    0.29    0.32 
   9  -7   1    0.05    0.20 
   9  -7   1   -0.25    0.24 
  -9  -7  -1    0.26    0.18 
  -9  -7  -1    0.22    0.21 
  -9  -7  -1    0.22    0.25 
  -9  -7  -1    0.09    0.17 
   9  -7   1    0.63    0.23 
  -9  -7  -1    0.31    0.20 
  -9  -7  -1    0.15    0.18 
   9   7   1    0.17    0.16 
  -9   7  -1    0.22    0.31 
   9   7   1    0.12    0.18 
  -9   7  -1    0.21    0.29 
  -9   7  -1    0.06    0.33 
   9   7   1    0.28    0.20 
  -9   7  -1    0.15    0.35 
   9   7   1    0.27    0.16 
  -9   7  -1    0.24    0.34 
 -10  -7  -1   13.06    0.81 
 -10  -7  -1   12.34    0.79 
  10  -7   1   12.54    0.72 
 -10  -7  -1   13.08    0.88 
  10  -7   1   12.04    0.74 
  10  -7   1   13.17    0.78 
 -10  -7  -1   12.89    1.17 
  10  -7   1   13.16    1.06 
 -10  -7  -1   12.73    0.79 
  10  -7   1   13.07    1.24 
 -10  -7  -1   14.74    0.72 
 -10  -7  -1   12.59    0.67 
 -10   7  -1   14.75    1.17 
  10   7   1   12.56    0.69 
 -10   7  -1   13.19    1.30 
 -10   7  -1   13.60    1.17 
 -10   7  -1   13.60    1.16 
 -10   7  -1   11.67    1.06 
  10   7   1   11.36    0.68 
 -11  -7  -1    9.27    0.72 
  11  -7   1    7.51    0.74 
 -11  -7  -1    9.31    0.93 
 -11  -7  -1    9.73    0.53 
 -11  -7  -1    9.27    0.81 
 -11  -7  -1    9.03    0.80 
 -11  -7  -1    8.69    0.64 
  11  -7   1   10.47    1.02 
  11  -7   1    8.84    0.60 
 -11  -7  -1    8.54    1.01 
  11   7   1    9.96    0.60 
 -11   7  -1   10.80    1.10 
  11   7   1    9.09    0.61 
 -11   7  -1    8.54    1.28 
 -11   7  -1   10.54    1.45 
 -11   7  -1    7.07    1.12 
 -11   7  -1    7.15    1.01 
 -12  -7  -1    1.20    0.37 
  12  -7   1   -0.19    0.46 
  12  -7   1   -0.48    0.42 
 -12  -7  -1    0.77    0.53 
 -12  -7  -1    0.78    0.36 
 -12  -7  -1    1.12    0.36 
 -12  -7  -1    0.58    0.37 
  12  -7   1    0.64    0.43 
  12  -7   1   -0.34    0.44 
 -12   7  -1    0.48    0.55 
 -12   7  -1    1.74    0.70 
 -12   7  -1    1.52    0.65 
  12   7   1    0.80    0.24 
  12   7   1    1.16    0.26 
 -12   7  -1    1.56    0.58 
 -12   7  -1    1.11    0.69 
  13  -7   1    9.00    1.12 
 -13  -7  -1    9.59    1.35 
 -13  -7  -1    9.07    0.93 
 -13  -7  -1   10.09    0.86 
 -13  -7  -1    8.49    0.89 
 -13   7  -1    8.75    1.27 
 -13   7  -1   11.33    1.71 
 -13   7  -1    9.05    1.41 
 -13   7  -1    6.93    1.05 
 -13  -8   1    1.99    0.56 
  13  -8  -1    2.11    0.66 
 -13  -8   1    1.45    0.51 
 -13  -8   1    1.42    0.87 
  13  -8  -1    0.08    0.65 
  13   8  -1    3.02    0.51 
  13   8  -1    2.07    0.45 
 -13   8   1    2.08    0.83 
 -13   8   1    1.49    0.80 
 -13   8   1    3.52    1.48 
 -13   8   1    3.02    1.51 
 -12  -8   1    0.25    0.36 
  12  -8  -1   -0.50    0.58 
  12  -8  -1    0.46    0.48 
 -12  -8   1   -0.14    0.46 
  12  -8  -1    0.46    0.51 
  12  -8  -1    0.35    0.33 
 -12  -8   1    0.29    0.43 
 -12  -8   1    0.90    0.40 
 -12  -8   1    0.88    0.37 
 -12   8   1    0.41    0.47 
 -12   8   1    0.76    0.63 
  12   8  -1    0.52    0.37 
 -12   8   1    1.19    0.69 
  12   8  -1    0.14    0.32 
  12   8  -1    0.62    0.36 
 -11  -8   1    2.13    0.47 
  11  -8  -1    1.96    0.62 
  11  -8  -1    2.35    0.42 
  11  -8  -1    1.46    0.47 
 -11  -8   1    1.80    0.54 
  11  -8  -1    2.15    0.63 
 -11  -8   1    1.53    0.45 
 -11  -8   1    1.45    0.34 
 -11   8   1    2.21    0.66 
  11   8  -1    1.70    0.39 
 -11   8   1    2.10    0.77 
  11   8  -1    2.22    0.42 
 -11   8   1    1.37    0.68 
 -10  -8   1    0.24    0.20 
  10  -8  -1   -0.05    0.46 
  10  -8  -1   -0.03    0.30 
 -10  -8   1    0.38    0.39 
  10  -8  -1   -0.14    0.39 
  10  -8  -1    0.19    0.34 
 -10  -8   1    0.25    0.23 
 -10  -8   1    0.42    0.31 
 -10  -8   1    0.16    0.20 
  10  -8  -1    0.18    0.39 
  10  -8  -1    0.06    0.24 
 -10  -8   1    0.09    0.32 
  10   8  -1    0.14    0.25 
 -10   8   1    0.43    0.52 
 -10   8   1    0.17    0.44 
 -10   8   1   -0.16    0.37 
  10   8  -1    0.34    0.31 
 -10   8   1    0.19    0.37 
 -10   8   1    0.41    0.55 
  10   8  -1    0.86    0.30 
  10   8  -1   -0.28    0.23 
  -9  -8   1    4.08    0.39 
  -9  -8   1    4.11    0.63 
  -9  -8   1    2.87    0.39 
  -9  -8   1    4.18    0.47 
  -9  -8   1    3.99    0.55 
   9  -8  -1    3.88    0.65 
   9  -8  -1    3.77    0.49 
   9  -8  -1    2.45    0.53 
   9  -8  -1    4.41    0.59 
   9  -8  -1    3.87    0.49 
  -9  -8   1    4.01    0.52 
  -9  -8   1    4.46    0.54 
   9  -8  -1    4.27    0.31 
  -9   8   1    3.20    0.64 
  -9   8   1    2.92    0.66 
  -9   8   1    5.20    0.83 
  -9   8   1    2.98    0.57 
   9   8  -1    3.01    0.45 
  -9   8   1    4.35    0.79 
   9   8  -1    4.45    0.45 
   9   8  -1    3.53    0.55 
   9   8  -1    3.76    0.47 
  -8  -8   1    2.39    0.45 
  -8  -8   1    2.54    0.33 
   8  -8  -1    2.27    0.40 
   8  -8  -1    2.51    0.50 
   8  -8  -1    2.50    0.58 
   8  -8  -1    1.90    0.26 
   8  -8  -1    2.23    0.53 
  -8  -8   1    2.59    0.38 
   8  -8  -1    1.97    0.36 
  -8  -8   1    2.28    0.40 
  -8  -8   1    2.57    0.48 
   8  -8  -1    1.96    0.53 
  -8  -8   1    2.63    0.43 
  -8  -8   1    2.78    0.39 
  -8  -8   1    2.63    0.37 
   8   8  -1    2.49    0.35 
  -8   8   1    1.72    0.47 
  -8   8   1    2.29    0.52 
   8   8  -1    2.29    0.37 
  -8   8   1    1.61    0.43 
   8   8  -1    1.87    0.44 
   8   8  -1    2.33    0.62 
   8   8  -1    2.17    0.35 
  -8   8   1    2.39    0.55 
  -8   8   1    1.40    0.45 
   7  -8  -1    5.34    0.62 
  -7  -8   1    4.61    0.53 
  -7  -8   1    5.26    0.51 
  -7  -8   1    4.72    0.45 
   7  -8  -1    5.69    0.66 
  -7  -8   1    4.36    0.49 
  -7  -8   1    4.67    0.43 
   7  -8  -1    4.02    0.61 
   7  -8  -1    4.36    0.50 
  -7  -8   1    4.73    0.47 
  -7  -8   1    5.10    0.44 
   7  -8  -1    4.40    0.45 
   7  -8  -1    3.79    0.61 
   7  -8  -1    3.64    0.63 
   7  -8  -1    5.08    0.40 
  -7  -8   1    4.41    0.61 
   7   8  -1    5.02    0.39 
  -7   8   1    3.70    0.62 
  -7   8   1    4.67    0.60 
   7   8  -1    3.85    0.56 
  -7   8   1    3.77    0.61 
   7   8  -1    4.63    0.43 
  -7   8   1    5.76    0.90 
   7   8  -1    4.90    0.47 
  -7   8   1    4.42    0.66 
  -7   8   1    5.01    0.75 
  -7   8   1    4.18    0.63 
   7   8  -1    4.65    0.46 
  -6  -8   1    8.44    0.63 
   6  -8  -1    7.70    0.62 
  -6  -8   1    7.49    0.51 
   6  -8  -1    8.02    0.74 
  -6  -8   1    7.90    0.54 
   6  -8  -1    5.62    1.00 
   6  -8  -1    7.99    0.74 
  -6  -8   1    7.50    0.55 
  -6  -8   1    7.32    0.58 
  -6  -8   1    7.33    0.60 
  -6  -8   1    6.46    0.45 
   6  -8  -1    7.87    0.76 
   6  -8  -1    7.16    0.49 
  -6  -8   1    7.70    0.55 
   6  -8  -1    8.18    0.68 
  -6   8   1    8.08    0.74 
   6   8  -1    7.29    0.65 
  -6   8   1    7.02    0.58 
  -6   8   1    6.26    0.92 
  -6   8   1    9.70    1.25 
   6   8  -1    8.20    0.58 
   6   8  -1    6.67    0.54 
  -6   8   1    8.45    0.83 
  -6   8   1    7.70    0.71 
   6   8  -1    7.47    0.47 
  -6   8   1    8.10    0.76 
  -6   8   1    7.32    0.75 
   6   8  -1    8.05    0.52 
   5  -8  -1   11.93    0.89 
   5  -8  -1   11.02    0.78 
  -5  -8   1   12.05    0.75 
  -5  -8   1   11.98    0.68 
   5  -8  -1   12.35    0.71 
   5  -8  -1   10.82    0.85 
  -5  -8   1   11.90    0.75 
   5  -8  -1   11.72    0.86 
   5  -8  -1   13.40    0.80 
  -5  -8   1   12.88    0.76 
  -5  -8   1   12.68    0.62 
  -5  -8   1   12.77    0.68 
  -5  -8   1   12.41    0.69 
   5  -8  -1   10.66    0.88 
   5  -8  -1   11.92    0.66 
  -5  -8   1   11.40    0.62 
   5  -8  -1   11.79    0.89 
   5   8  -1   11.15    0.63 
   5   8  -1   11.48    0.79 
   5   8  -1   11.48    0.69 
  -5   8   1   12.98    0.97 
   5   8  -1   12.12    0.70 
  -5   8   1   11.71    0.74 
  -5   8   1   11.21    0.91 
  -5   8   1   12.73    0.85 
  -5   8   1   11.81    0.87 
   5   8  -1   11.59    0.49 
   5   8  -1   10.99    0.49 
  -5   8   1   13.11    0.93 
  -5   8   1   12.37    0.88 
   5   8  -1   12.44    0.62 
  -5   8   1   12.62    0.77 
  -4  -8   1    2.66    0.41 
  -4  -8   1    2.55    0.27 
   4  -8  -1    3.17    0.50 
  -4  -8   1    3.01    0.36 
   4  -8  -1    2.81    0.46 
   4  -8  -1    2.47    0.44 
  -4  -8   1    2.70    0.31 
  -4  -8   1    2.21    0.32 
  -4  -8   1    2.35    0.31 
  -4  -8   1    1.77    0.32 
  -4  -8   1    2.13    0.32 
   4  -8  -1    2.57    0.34 
   4  -8  -1    2.66    0.51 
   4  -8  -1    2.56    0.42 
   4  -8  -1    1.71    0.33 
   4  -8  -1    2.08    0.39 
   4  -8  -1    2.37    0.29 
   4   8  -1    2.51    0.22 
  -4   8   1    2.97    0.50 
   4   8  -1    2.53    0.36 
  -4   8   1    3.06    0.53 
   4   8  -1    2.00    0.23 
  -4   8   1    2.12    0.39 
   4   8  -1    2.63    0.35 
  -4   8   1    2.43    0.42 
  -4   8   1    2.69    0.41 
  -4   8   1    2.95    0.51 
  -4   8   1    2.62    0.51 
  -4   8   1    2.14    0.35 
   4   8  -1    2.26    0.30 
  -4   8   1    2.44    0.42 
   4   8  -1    2.39    0.40 
   4   8  -1    2.56    0.37 
   3  -8  -1    4.71    0.53 
   3  -8  -1    4.62    0.49 
  -3  -8   1    4.96    0.40 
   3  -8  -1    3.79    0.37 
  -3  -8   1    4.57    0.35 
   3  -8  -1    4.37    0.46 
   3  -8  -1    4.62    0.50 
  -3  -8   1    4.33    0.41 
  -3  -8   1    4.28    0.36 
   3  -8  -1    5.13    0.74 
   3  -8  -1    3.95    0.55 
  -3  -8   1    4.31    0.42 
   3  -8  -1    4.06    0.37 
  -3  -8   1    4.34    0.40 
   3   8  -1    4.02    0.43 
  -3   8   1    4.40    0.42 
  -3   8   1    6.57    0.73 
  -3   8   1    4.29    0.53 
   3   8  -1    4.14    0.36 
   3   8  -1    4.67    0.42 
   3   8  -1    4.49    0.39 
   3   8  -1    3.94    0.34 
  -3   8   1    4.57    0.59 
  -3   8   1    4.35    0.44 
  -3   8   1    3.95    0.43 
  -3   8   1    4.78    0.51 
   3   8  -1    4.73    0.29 
   3   8  -1    4.57    0.33 
  -3   8   1    3.88    0.44 
   3   8  -1    4.27    0.41 
  -3   8   1    3.53    0.47 
   3   8  -1    3.79    0.29 
  -2  -8   1   15.59    0.78 
   2  -8  -1   16.64    0.83 
   2  -8  -1   16.52    0.97 
  -2  -8   1   16.33    0.82 
  -2  -8   1   15.74    0.86 
   2  -8  -1   17.92    0.93 
   2  -8  -1   16.05    0.86 
  -2  -8   1   15.59    0.73 
   2  -8  -1   15.06    0.75 
   2  -8  -1   16.58    0.96 
  -2  -8   1   16.29    0.73 
   2  -8  -1   16.24    0.93 
  -2  -8   1   16.40    0.84 
   2  -8  -1   16.21    0.88 
  -2  -8   1   15.40    0.80 
   2  -8  -1   18.26    0.95 
  -2  -8   1   16.08    0.84 
  -2   8   1   17.53    0.95 
  -2   8   1   15.96    0.86 
   2   8  -1   17.41    0.73 
  -2   8   1   16.77    0.81 
   2   8  -1   17.00    0.83 
  -2   8   1   15.57    0.92 
  -2   8   1   16.36    0.96 
  -2   8   1   15.80    0.87 
  -2   8   1   15.82    0.94 
   2   8  -1   15.97    0.78 
   2   8  -1   16.86    0.72 
   2   8  -1   15.62    0.70 
   2   8  -1   15.92    0.89 
   2   8  -1   16.93    0.88 
  -2   8   1   15.66    0.89 
  -2   8   1   15.09    0.87 
  -2   8   1   17.60    0.81 
   2   8  -1   16.65    0.85 
  -2   8   1   16.48    0.93 
   2   8  -1   15.33    0.71 
  -1  -8   1    0.65    0.19 
   1  -8  -1    0.66    0.16 
   1  -8  -1    0.69    0.19 
  -1  -8   1    0.55    0.15 
   1  -8  -1    0.93    0.30 
   1  -8  -1    0.65    0.19 
  -1  -8   1    0.56    0.24 
  -1  -8   1    0.64    0.16 
   1  -8  -1    0.81    0.25 
  -1  -8   1    0.94    0.20 
  -1  -8   1    1.10    0.26 
  -1  -8   1    0.89    0.22 
  -1  -8   1    0.93    0.23 
   1  -8  -1    0.64    0.26 
  -1  -8   1    0.54    0.18 
   1  -8  -1    0.98    0.25 
   1  -8  -1    0.82    0.23 
   1  -8  -1    0.72    0.25 
  -1   8   1    0.44    0.13 
  -1   8   1    0.82    0.22 
   1   8  -1    0.68    0.18 
  -1   8   1    0.91    0.27 
   1   8  -1    0.94    0.21 
   1   8  -1    0.75    0.20 
   1   8  -1    0.83    0.18 
   1   8  -1    1.01    0.27 
  -1   8   1    0.52    0.17 
   1   8  -1    0.73    0.15 
  -1   8   1    0.65    0.16 
   1   8  -1    0.83    0.24 
   1   8  -1    0.57    0.19 
  -1   8   1    0.76    0.24 
  -1   8   1    0.61    0.21 
  -1   8   1    0.47    0.16 
  -1   8   1    0.44    0.18 
   0  -8   1    0.16    0.12 
   0  -8   1    0.13    0.15 
   0  -8   1    0.24    0.14 
   0  -8  -1    0.11    0.10 
   0  -8   1    0.09    0.12 
   0  -8  -1    0.03    0.08 
   0  -8   1    0.11    0.10 
   0  -8  -1    0.14    0.10 
   0  -8  -1    0.15    0.13 
   0  -8   1    0.06    0.13 
   0  -8  -1    0.19    0.14 
   0  -8   1    0.13    0.18 
   0  -8  -1    0.20    0.16 
   0  -8   1    0.12    0.11 
   0  -8   1   -0.01    0.09 
   0  -8  -1    0.38    0.16 
   0  -8   1    0.00    0.08 
   0  -8  -1   -0.04    0.11 
   0  -8   1    0.04    0.14 
   0  -8  -1    0.12    0.14 
   0   8   1    0.27    0.15 
   0   8  -1    0.08    0.12 
   0   8   1    0.14    0.08 
   0   8  -1    0.40    0.12 
   0   8  -1    0.00    0.13 
   0   8  -1    0.19    0.14 
   0   8  -1   -0.04    0.09 
   0   8  -1    0.19    0.12 
   0   8   1    0.24    0.16 
   0   8   1    0.11    0.12 
   0   8  -1    0.13    0.11 
   0   8   1    0.02    0.11 
   0   8   1    0.24    0.14 
   0   8   1    0.15    0.12 
   0   8  -1    0.08    0.13 
   0   8   1    0.17    0.13 
   0   8   1    0.14    0.12 
   1  -8   1    4.94    0.38 
  -1  -8  -1    4.68    0.41 
   1  -8   1    4.05    0.46 
  -1  -8  -1    4.14    0.41 
   1  -8   1    3.77    0.41 
  -1  -8  -1    4.42    0.28 
   1  -8   1    3.92    0.41 
   1  -8   1    4.15    0.48 
  -1  -8  -1    3.94    0.40 
  -1  -8  -1    3.73    0.38 
  -1  -8  -1    4.29    0.33 
  -1  -8  -1    3.97    0.45 
  -1  -8  -1    4.44    0.38 
   1  -8   1    4.41    0.39 
   1  -8   1    4.20    0.43 
   1  -8   1    4.81    0.48 
  -1  -8  -1    4.45    0.44 
  -1  -8  -1    3.98    0.38 
  -1  -8  -1    4.00    0.34 
  -1   8  -1    4.20    0.41 
   1   8   1    3.95    0.38 
  -1   8  -1    4.66    0.47 
   1   8   1    4.07    0.38 
   1   8   1    4.73    0.35 
  -1   8  -1    4.14    0.52 
   1   8   1    5.33    0.42 
   1   8   1    4.54    0.34 
  -1   8  -1    4.19    0.43 
   1   8   1    3.54    0.43 
  -1   8  -1    3.92    0.36 
  -1   8  -1    3.60    0.41 
   1   8   1    4.65    0.26 
  -1   8  -1    3.62    0.42 
   1   8   1    4.13    0.41 
  -1   8  -1    4.62    0.43 
  -1   8  -1    4.45    0.38 
   2  -8   1   17.23    0.84 
  -2  -8  -1   17.08    0.80 
  -2  -8  -1   16.66    0.73 
  -2  -8  -1   18.20    0.84 
  -2  -8  -1   17.24    0.95 
  -2  -8  -1   16.51    0.85 
   2  -8   1   17.14    0.93 
  -2  -8  -1   15.83    0.86 
  -2  -8  -1   17.88    0.84 
   2  -8   1   17.20    0.99 
  -2  -8  -1   18.44    0.68 
  -2  -8  -1   18.44    0.85 
   2  -8   1   18.25    0.95 
   2  -8   1   16.75    0.80 
   2  -8   1   17.37    1.02 
  -2  -8  -1   16.43    0.72 
   2  -8   1   18.31    0.95 
  -2  -8  -1   15.79    0.85 
   2  -8   1   17.76    0.98 
   2   8   1   17.66    0.87 
   2   8   1   17.53    0.82 
  -2   8  -1   17.60    0.97 
   2   8   1   17.24    0.85 
  -2   8  -1   18.85    1.00 
  -2   8  -1   18.07    1.03 
  -2   8  -1   17.39    0.91 
  -2   8  -1   17.52    0.83 
  -2   8  -1   17.55    0.93 
   2   8   1   17.50    0.71 
   2   8   1   17.80    0.69 
   2   8   1   17.43    0.96 
  -2   8  -1   16.96    0.95 
  -2   8  -1   16.96    0.90 
  -2   8  -1   17.61    0.97 
  -2   8  -1   17.53    0.90 
   2   8   1   17.66    0.77 
   2   8   1   18.53    0.82 
   3  -8   1    9.93    0.80 
   3  -8   1   10.18    0.72 
  -3  -8  -1   11.66    0.60 
   3  -8   1   10.92    0.61 
  -3  -8  -1   10.31    0.50 
  -3  -8  -1   10.46    0.53 
  -3  -8  -1   10.48    0.60 
  -3  -8  -1   11.51    0.68 
   3  -8   1   11.43    0.79 
  -3  -8  -1   10.43    0.69 
  -3  -8  -1   10.66    0.66 
   3  -8   1   11.17    0.63 
   3  -8   1   11.31    0.75 
  -3  -8  -1   11.26    0.62 
  -3  -8  -1   10.00    0.47 
   3  -8   1   11.13    0.80 
   3   8   1   11.64    0.66 
  -3   8  -1   11.47    0.74 
   3   8   1   10.87    0.58 
  -3   8  -1   10.40    0.68 
  -3   8  -1   11.50    0.66 
  -3   8  -1   10.83    0.73 
  -3   8  -1   10.30    0.77 
   3   8   1   10.89    0.59 
   3   8   1   11.12    0.81 
  -3   8  -1   12.43    0.82 
  -3   8  -1    9.94    0.78 
  -3   8  -1   10.58    0.72 
  -3   8  -1   12.13    0.77 
   3   8   1   10.80    0.49 
   3   8   1    9.87    0.61 
   3   8   1   11.32    0.45 
   3   8   1   11.51    0.48 
  -3   8  -1   11.22    0.90 
  -3   8  -1   10.84    0.77 
  -4  -8  -1    0.49    0.16 
   4  -8   1   -0.01    0.17 
  -4  -8  -1    0.25    0.15 
  -4  -8  -1    0.31    0.12 
  -4  -8  -1    0.72    0.21 
  -4  -8  -1    0.69    0.16 
   4  -8   1    0.47    0.20 
  -4  -8  -1    0.71    0.27 
  -4  -8  -1    0.28    0.15 
   4  -8   1    0.20    0.13 
   4  -8   1    0.03    0.16 
   4  -8   1    0.37    0.23 
   4  -8   1    0.41    0.21 
   4  -8   1    0.43    0.14 
   4  -8   1    0.18    0.23 
  -4  -8  -1    0.62    0.16 
   4  -8   1    0.48    0.20 
   4   8   1    0.16    0.12 
  -4   8  -1    0.58    0.27 
   4   8   1    0.32    0.20 
   4   8   1    0.17    0.13 
  -4   8  -1    0.24    0.18 
  -4   8  -1    0.63    0.28 
  -4   8  -1    0.42    0.23 
  -4   8  -1    0.12    0.14 
   4   8   1    0.39    0.16 
   4   8   1    0.67    0.15 
  -4   8  -1    0.63    0.27 
  -4   8  -1    0.26    0.19 
  -4   8  -1    0.62    0.22 
  -4   8  -1    0.52    0.23 
  -4   8  -1    0.37    0.21 
   4   8   1    0.74    0.15 
  -5  -8  -1    9.96    0.53 
  -5  -8  -1    9.98    0.62 
  -5  -8  -1    9.15    0.56 
  -5  -8  -1    9.31    0.64 
   5  -8   1    9.93    0.79 
   5  -8   1   10.97    0.64 
  -5  -8  -1    9.49    0.50 
   5  -8   1    9.75    0.81 
  -5  -8  -1    9.26    0.67 
  -5  -8  -1    9.73    0.57 
   5  -8   1    8.87    0.74 
   5  -8   1    9.60    0.71 
   5  -8   1    9.46    0.64 
   5  -8   1    8.57    0.79 
   5  -8   1    9.59    0.76 
   5  -8   1   10.50    0.59 
  -5  -8  -1    8.62    0.54 
  -5   8  -1    9.25    0.78 
  -5   8  -1   11.21    0.86 
   5   8   1    9.06    0.57 
  -5   8  -1    8.21    0.78 
  -5   8  -1    9.86    0.76 
   5   8   1    9.77    0.58 
   5   8   1   10.36    0.53 
   5   8   1    9.90    0.76 
  -5   8  -1    9.79    0.79 
  -5   8  -1    9.30    0.64 
   5   8   1    9.94    0.51 
  -5   8  -1   10.07    0.79 
  -5   8  -1    9.23    0.67 
  -5   8  -1   10.10    0.87 
   6  -8   1    4.67    0.64 
  -6  -8  -1    3.49    0.32 
   6  -8   1    3.87    0.52 
   6  -8   1    6.05    0.96 
  -6  -8  -1    3.66    0.40 
   6  -8   1    3.58    0.59 
   6  -8   1    4.80    0.69 
   6  -8   1    3.95    0.43 
   6  -8   1    3.70    0.35 
  -6  -8  -1    4.48    0.42 
  -6  -8  -1    3.48    0.40 
  -6  -8  -1    3.59    0.44 
  -6  -8  -1    3.88    0.35 
   6  -8   1    4.99    0.70 
   6  -8   1    4.45    0.42 
  -6  -8  -1    3.41    0.38 
  -6  -8  -1    3.16    0.32 
  -6   8  -1    3.14    0.49 
  -6   8  -1    4.06    0.69 
  -6   8  -1    4.61    0.63 
  -6   8  -1    4.40    0.68 
  -6   8  -1    3.74    0.55 
  -6   8  -1    3.29    0.50 
   6   8   1    3.13    0.35 
  -6   8  -1    3.53    0.42 
  -6   8  -1    4.38    0.85 
  -6   8  -1    3.55    0.57 
   6   8   1    4.03    0.31 
   6   8   1    4.18    0.38 
   6   8   1    4.38    0.52 
   7  -8   1    0.40    0.21 
   7  -8   1    0.04    0.24 
   7  -8   1    0.39    0.27 
  -7  -8  -1    0.71    0.28 
   7  -8   1    1.12    0.35 
   7  -8   1    0.55    0.22 
  -7  -8  -1    0.97    0.27 
  -7  -8  -1    0.44    0.21 
  -7  -8  -1    0.56    0.22 
  -7  -8  -1    0.40    0.16 
   7  -8   1    0.31    0.14 
  -7  -8  -1    0.38    0.18 
  -7  -8  -1    0.39    0.15 
   7  -8   1   -0.01    0.32 
  -7   8  -1    0.56    0.30 
  -7   8  -1    0.36    0.21 
   7   8   1    0.66    0.20 
  -7   8  -1    0.75    0.31 
   7   8   1    0.61    0.20 
  -7   8  -1    0.56    0.35 
   7   8   1    0.50    0.17 
  -7   8  -1    0.42    0.30 
  -7   8  -1    0.77    0.38 
   7   8   1    0.38    0.32 
  -7   8  -1    0.09    0.21 
  -7   8  -1    0.48    0.30 
  -7   8  -1    0.22    0.34 
   7   8   1    0.43    0.14 
   8  -8   1    3.73    0.58 
   8  -8   1    5.06    0.47 
   8  -8   1    4.78    0.47 
  -8  -8  -1    4.14    0.50 
  -8  -8  -1    4.99    0.42 
  -8  -8  -1    4.76    0.46 
  -8  -8  -1    4.63    0.47 
   8  -8   1    5.15    0.72 
  -8  -8  -1    5.12    0.38 
   8  -8   1    4.36    0.57 
   8  -8   1    4.85    0.36 
   8  -8   1    3.62    0.57 
  -8  -8  -1    5.25    0.50 
  -8  -8  -1    4.80    0.47 
  -8  -8  -1    5.06    0.66 
  -8   8  -1    4.77    0.74 
  -8   8  -1    4.91    0.71 
  -8   8  -1    6.21    0.82 
  -8   8  -1    4.87    0.83 
  -8   8  -1    4.23    0.70 
   8   8   1    5.35    0.44 
   8   8   1    4.29    0.40 
  -8   8  -1    4.88    0.48 
  -8   8  -1    4.46    0.71 
   8   8   1    4.84    0.39 
   8   8   1    4.32    0.37 
  -9  -8  -1    1.47    0.34 
   9  -8   1    1.46    0.32 
  -9  -8  -1    1.30    0.31 
   9  -8   1    1.07    0.38 
   9  -8   1    0.30    0.43 
  -9  -8  -1    1.33    0.28 
  -9  -8  -1    2.56    0.41 
  -9  -8  -1    1.87    0.34 
  -9  -8  -1    2.20    0.53 
  -9  -8  -1    1.96    0.34 
   9  -8   1    1.47    0.30 
   9  -8   1    1.04    0.36 
   9  -8   1    0.77    0.39 
  -9   8  -1    1.08    0.41 
  -9   8  -1    0.61    0.36 
  -9   8  -1    2.10    0.65 
   9   8   1    2.14    0.33 
  -9   8  -1    1.22    0.44 
   9   8   1    1.61    0.24 
   9   8   1    1.13    0.26 
  -9   8  -1    1.45    0.45 
  -9   8  -1    1.66    0.58 
  10  -8   1   11.11    1.02 
  10  -8   1   11.15    1.04 
 -10  -8  -1   11.10    1.08 
 -10  -8  -1   11.14    0.78 
 -10  -8  -1   12.70    0.78 
  10  -8   1   12.97    0.77 
  10  -8   1   11.97    0.76 
 -10  -8  -1   11.68    0.89 
  10  -8   1   13.71    0.83 
 -10  -8  -1   12.92    0.72 
 -10  -8  -1   12.20    0.68 
 -10   8  -1   11.55    1.19 
 -10   8  -1   12.20    1.13 
 -10   8  -1   12.03    2.06 
 -10   8  -1   13.35    1.36 
  10   8   1   13.46    0.71 
 -10   8  -1   12.21    1.15 
 -10   8  -1   11.74    1.08 
 -11  -8  -1    1.38    0.57 
  11  -8   1    0.12    0.37 
 -11  -8  -1    1.39    0.36 
 -11  -8  -1    1.41    0.33 
  11  -8   1    1.20    0.47 
  11  -8   1    1.36    0.35 
 -11  -8  -1    1.16    0.48 
 -11  -8  -1    1.47    0.59 
 -11  -8  -1    1.47    0.41 
 -11   8  -1    0.96    0.65 
  11   8   1    1.27    0.29 
 -11   8  -1    1.48    0.56 
 -11   8  -1    1.18    0.63 
  11   8   1    1.32    0.31 
 -11   8  -1    1.48    0.51 
  12  -8   1    0.04    0.39 
  12  -8   1    1.01    0.48 
 -12  -8  -1    1.54    0.39 
 -12  -8  -1    1.41    0.41 
 -12  -8  -1    1.06    0.24 
  12  -8   1    0.29    0.52 
 -12  -8  -1    1.22    0.41 
 -12  -8  -1    0.43    0.46 
 -12  -8  -1    0.97    0.42 
  12  -8   1    0.76    0.53 
 -12   8  -1    0.56    0.93 
 -12   8  -1    2.66    0.94 
 -12   8  -1    1.87    0.84 
 -12   8  -1    0.88    0.64 
 -12   8  -1    0.89    0.58 
  13  -8   1   12.92    1.81 
 -13  -8  -1   11.57    0.94 
 -13  -8  -1   13.08    1.11 
 -13  -8  -1   13.16    0.99 
 -13  -8  -1   11.25    1.87 
 -13   8  -1   11.71    1.71 
 -13   8  -1    9.21    1.89 
 -13   8  -1   13.02    1.86 
 -13   8  -1   11.57    1.42 
  13  -9  -1    0.32    0.72 
 -13  -9   1    1.17    0.69 
 -13  -9   1    1.03    0.47 
 -13  -9   1    1.22    0.51 
  13  -9  -1    0.61    0.43 
 -13  -9   1    1.44    0.51 
  13  -9  -1    0.66    0.90 
  13   9  -1    1.47    0.43 
 -13   9   1    1.54    0.94 
 -13   9   1    0.78    0.87 
 -13   9   1    1.10    0.79 
 -13   9   1    1.92    0.75 
 -12  -9   1    1.07    0.57 
 -12  -9   1    2.62    0.57 
  12  -9  -1    3.19    0.77 
 -12  -9   1    2.78    0.50 
 -12  -9   1    2.15    0.49 
  12  -9  -1    3.02    0.51 
 -12  -9   1    2.68    0.38 
 -12   9   1    3.01    0.89 
  12   9  -1    2.60    0.46 
 -12   9   1    2.57    0.82 
  12   9  -1    2.38    0.48 
 -12   9   1    2.35    0.75 
 -12   9   1    1.91    0.77 
  11  -9  -1    1.17    0.53 
  11  -9  -1    0.95    0.56 
 -11  -9   1    0.63    0.33 
 -11  -9   1    1.21    0.38 
 -11  -9   1    0.74    0.42 
 -11  -9   1    1.09    0.29 
 -11  -9   1    1.23    0.34 
 -11  -9   1    0.50    0.45 
  11  -9  -1    0.56    0.32 
 -11   9   1    0.94    0.59 
  11   9  -1    0.01    0.34 
 -11   9   1    0.88    0.61 
 -11   9   1    0.44    0.51 
  11   9  -1    0.60    0.39 
  11   9  -1    0.66    0.35 
 -11   9   1    0.09    0.42 
  10  -9  -1    9.40    0.73 
 -10  -9   1    6.63    0.75 
  10  -9  -1    6.52    0.88 
  10  -9  -1    9.98    1.03 
 -10  -9   1    7.70    0.61 
 -10  -9   1    9.33    0.63 
 -10  -9   1    8.20    0.70 
  10  -9  -1    8.08    0.77 
 -10  -9   1    8.52    0.79 
 -10   9   1    7.75    1.02 
 -10   9   1    8.76    1.15 
  10   9  -1    7.85    0.63 
  10   9  -1    8.08    0.69 
 -10   9   1    7.14    1.12 
 -10   9   1    8.45    1.12 
  -9  -9   1    4.68    0.49 
   9  -9  -1    4.14    0.56 
  -9  -9   1    4.71    0.44 
  -9  -9   1    4.36    0.66 
  -9  -9   1    4.91    0.59 
  -9  -9   1    4.41    0.49 
   9  -9  -1    2.86    0.57 
   9  -9  -1    4.78    0.57 
  -9  -9   1    4.08    0.58 
   9  -9  -1    4.48    0.75 
  -9  -9   1    5.77    0.65 
   9  -9  -1    4.77    0.39 
  -9  -9   1    4.53    0.57 
   9  -9  -1    3.53    0.63 
   9   9  -1    4.05    0.64 
   9   9  -1    4.46    0.53 
   9   9  -1    5.05    0.56 
  -9   9   1    3.68    0.71 
  -9   9   1    4.50    0.80 
  -9   9   1    3.95    0.68 
  -9   9   1    5.49    1.37 
   9   9  -1    4.24    0.46 
   8  -9  -1    1.82    0.47 
   8  -9  -1    2.18    0.62 
  -8  -9   1    1.86    0.35 
  -8  -9   1    1.76    0.40 
  -8  -9   1    2.09    0.35 
   8  -9  -1    2.24    0.41 
   8  -9  -1    2.04    0.55 
   8  -9  -1    1.81    0.37 
  -8  -9   1    2.59    0.43 
  -8  -9   1    2.33    0.39 
  -8  -9   1    1.71    0.30 
  -8  -9   1    2.02    0.43 
   8  -9  -1    1.49    0.45 
  -8  -9   1    1.12    0.29 
   8  -9  -1    2.16    0.31 
   8   9  -1    1.79    0.36 
  -8   9   1    1.77    0.48 
  -8   9   1    2.22    0.62 
  -8   9   1    2.63    0.62 
   8   9  -1    2.06    0.41 
  -8   9   1    2.24    0.59 
   8   9  -1    2.84    0.51 
  -8   9   1    2.10    0.54 
   8   9  -1    1.94    0.32 
   8   9  -1    1.97    0.34 
   7  -9  -1   10.82    0.97 
  -7  -9   1   10.12    0.60 
   7  -9  -1    9.75    0.74 
  -7  -9   1    9.34    0.66 
  -7  -9   1   10.19    0.71 
  -7  -9   1    9.44    0.62 
   7  -9  -1    9.94    0.69 
   7  -9  -1   10.77    0.84 
   7  -9  -1   10.03    0.88 
  -7  -9   1    9.33    0.62 
  -7  -9   1   10.73    0.77 
   7  -9  -1    9.46    0.89 
  -7  -9   1    9.46    0.73 
  -7  -9   1    8.02    0.68 
   7  -9  -1    9.72    0.60 
  -7   9   1   10.81    0.95 
   7   9  -1    9.29    0.68 
  -7   9   1    9.87    0.93 
  -7   9   1   11.05    1.04 
   7   9  -1    9.33    0.81 
   7   9  -1   10.02    0.63 
  -7   9   1    9.95    0.95 
   7   9  -1    9.46    1.04 
   7   9  -1    8.60    0.55 
  -7   9   1    9.28    0.87 
   6  -9  -1   71.69    2.52 
   6  -9  -1   69.25    2.79 
  -6  -9   1   70.11    2.44 
  -6  -9   1   74.49    2.44 
   6  -9  -1   69.75    2.75 
   6  -9  -1   73.05    2.34 
  -6  -9   1   66.33    2.48 
  -6  -9   1   71.98    2.38 
   6  -9  -1   73.19    2.84 
  -6  -9   1   68.67    2.39 
  -6  -9   1   70.30    2.38 
  -6  -9   1   72.64    2.56 
   6  -9  -1   70.43    2.86 
   6  -9  -1   71.20    2.46 
   6  -9  -1   72.74    2.80 
  -6  -9   1   70.82    2.29 
   6  -9  -1   69.77    2.73 
  -6   9   1   74.01    2.85 
   6   9  -1   70.28    2.26 
   6   9  -1   68.56    2.59 
  -6   9   1   68.43    2.91 
  -6   9   1   71.53    2.85 
  -6   9   1   72.11    2.80 
  -6   9   1   72.23    3.42 
  -6   9   1   70.83    2.50 
   6   9  -1   68.67    2.40 
  -6   9   1   70.48    2.77 
   6   9  -1   69.32    2.43 
   6   9  -1   70.14    2.32 
  -6   9   1   70.65    2.61 
  -6   9   1   70.53    2.72 
   5  -9  -1    9.12    0.81 
  -5  -9   1    8.57    0.60 
  -5  -9   1    8.76    0.63 
  -5  -9   1    9.57    0.59 
   5  -9  -1    8.52    0.76 
  -5  -9   1    8.85    0.67 
   5  -9  -1    9.30    0.82 
  -5  -9   1    9.17    0.61 
  -5  -9   1    9.34    0.56 
   5  -9  -1    9.13    0.61 
  -5  -9   1    8.59    0.67 
   5  -9  -1    8.51    0.83 
  -5  -9   1    8.54    0.62 
   5  -9  -1    8.56    0.71 
   5  -9  -1    9.84    0.65 
   5  -9  -1    8.48    0.73 
   5  -9  -1   11.98    1.15 
   5   9  -1   10.27    0.67 
   5   9  -1    9.85    0.67 
  -5   9   1    9.05    0.81 
  -5   9   1    9.45    0.87 
   5   9  -1    9.57    0.45 
  -5   9   1    8.89    0.78 
  -5   9   1    9.57    0.71 
  -5   9   1   11.26    1.12 
  -5   9   1    9.22    0.76 
  -5   9   1    9.40    0.80 
  -5   9   1    9.44    0.84 
   5   9  -1    8.84    0.43 
   5   9  -1    8.59    0.74 
  -5   9   1    9.03    0.85 
   5   9  -1    8.18    0.54 
   5   9  -1    9.99    0.60 
  -5   9   1   10.70    1.12 
  -4  -9   1    2.52    0.35 
   4  -9  -1    1.78    0.38 
  -4  -9   1    2.00    0.32 
   4  -9  -1    1.42    0.31 
  -4  -9   1    1.67    0.29 
   4  -9  -1    3.05    0.67 
   4  -9  -1    1.99    0.44 
  -4  -9   1    1.91    0.29 
   4  -9  -1    1.95    0.32 
   4  -9  -1    1.78    0.41 
  -4  -9   1    2.28    0.33 
   4  -9  -1    1.67    0.32 
   4  -9  -1    1.77    0.37 
  -4  -9   1    1.83    0.36 
  -4  -9   1    2.34    0.38 
   4  -9  -1    1.99    0.44 
  -4  -9   1    1.95    0.33 
  -4   9   1    1.55    0.32 
   4   9  -1    2.04    0.22 
  -4   9   1    1.66    0.37 
  -4   9   1    1.10    0.32 
  -4   9   1    2.74    0.54 
  -4   9   1    2.41    0.38 
   4   9  -1    2.53    0.39 
   4   9  -1    2.31    0.33 
  -4   9   1    2.39    0.40 
  -4   9   1    2.08    0.40 
  -4   9   1    1.35    0.30 
  -4   9   1    2.07    0.39 
   4   9  -1    2.64    0.37 
   4   9  -1    2.51    0.39 
  -4   9   1    2.41    0.44 
   4   9  -1    2.32    0.27 
   4   9  -1    1.90    0.39 
  -3  -9   1    7.83    0.57 
   3  -9  -1    7.26    0.52 
  -3  -9   1    6.32    0.56 
   3  -9  -1    8.59    0.68 
   3  -9  -1    6.75    0.61 
  -3  -9   1    7.45    0.55 
  -3  -9   1    7.66    0.68 
   3  -9  -1    7.87    0.72 
   3  -9  -1    7.03    0.67 
  -3  -9   1    7.85    0.60 
  -3  -9   1    7.13    0.49 
   3  -9  -1    7.21    0.64 
   3  -9  -1    7.11    0.70 
  -3  -9   1    8.37    0.59 
  -3  -9   1    8.57    0.50 
  -3  -9   1    6.91    0.51 
   3  -9  -1    7.18    0.63 
  -3   9   1    7.07    0.65 
  -3   9   1    6.56    0.66 
  -3   9   1    6.83    0.56 
  -3   9   1    7.73    0.71 
   3   9  -1    6.48    0.55 
   3   9  -1    7.88    0.50 
  -3   9   1    7.07    0.62 
  -3   9   1    7.53    0.64 
  -3   9   1    7.61    0.69 
   3   9  -1    7.01    0.57 
  -3   9   1    7.49    0.59 
  -3   9   1    8.41    0.72 
   3   9  -1    7.72    0.54 
   3   9  -1    7.37    0.52 
  -3   9   1    9.34    0.71 
   3   9  -1    6.61    0.62 
   3   9  -1    7.03    0.45 
   3   9  -1    7.36    0.44 
  -3   9   1    7.88    0.65 
  -2  -9   1   19.41    1.00 
  -2  -9   1   20.19    0.99 
   2  -9  -1   18.74    1.02 
   2  -9  -1   19.07    1.04 
  -2  -9   1   20.16    0.88 
   2  -9  -1   19.90    1.06 
   2  -9  -1   21.09    0.93 
  -2  -9   1   19.64    0.97 
  -2  -9   1   20.56    1.05 
   2  -9  -1   19.72    1.13 
   2  -9  -1   17.57    1.06 
  -2  -9   1   20.78    1.00 
  -2  -9   1   18.65    0.85 
  -2  -9   1   21.37    1.14 
  -2  -9   1   18.49    0.92 
   2  -9  -1   20.46    1.14 
  -2   9   1   18.02    0.89 
   2   9  -1   19.78    1.01 
  -2   9   1   19.94    1.09 
  -2   9   1   17.89    0.99 
  -2   9   1   20.97    1.08 
  -2   9   1   21.06    0.96 
  -2   9   1   19.04    1.05 
   2   9  -1   20.32    0.88 
  -2   9   1   20.09    1.12 
   2   9  -1   19.16    0.96 
  -2   9   1   20.51    1.12 
  -2   9   1   19.29    1.10 
  -2   9   1   20.75    1.10 
   2   9  -1   20.59    0.85 
   2   9  -1   18.47    1.04 
   2   9  -1   18.88    0.92 
   2   9  -1   19.10    0.99 
   2   9  -1   19.51    0.82 
   2   9  -1   18.01    0.83 
  -1  -9   1    7.31    0.54 
   1  -9  -1    7.65    0.61 
   1  -9  -1    7.42    0.61 
   1  -9  -1    7.38    0.55 
   1  -9  -1    8.62    0.62 
   1  -9  -1    6.89    0.58 
  -1  -9   1    7.76    0.49 
  -1  -9   1    8.22    0.61 
  -1  -9   1    7.85    0.62 
   1  -9  -1    6.98    0.65 
  -1  -9   1    6.97    0.64 
   1  -9  -1    7.82    0.64 
  -1  -9   1    6.94    0.62 
  -1  -9   1    6.58    0.53 
  -1  -9   1    7.47    0.50 
  -1  -9   1    7.16    0.55 
   1  -9  -1    6.38    0.61 
  -1   9   1    6.90    0.57 
   1   9  -1    6.59    0.51 
  -1   9   1    7.13    0.45 
   1   9  -1    7.81    0.58 
   1   9  -1    7.02    0.59 
   1   9  -1    7.09    0.48 
   1   9  -1    7.29    0.53 
  -1   9   1    8.19    0.66 
   1   9  -1    6.85    0.57 
   1   9  -1    6.83    0.42 
  -1   9   1    7.10    0.61 
  -1   9   1    6.88    0.53 
  -1   9   1    7.04    0.62 
  -1   9   1    7.66    0.53 
  -1   9   1    7.16    0.60 
  -1   9   1    6.77    0.60 
   1   9  -1    7.38    0.50 
   0  -9  -1   78.70    2.60 
   0  -9   1   80.60    2.61 
   0  -9   1   77.44    2.67 
   0  -9   1   76.42    2.61 
   0  -9   1   80.40    2.60 
   0  -9  -1   77.32    2.60 
   0  -9   1   78.22    2.49 
   0  -9  -1   78.42    2.43 
   0  -9  -1   77.20    2.60 
   0  -9  -1   79.42    2.51 
   0  -9   1   76.76    2.72 
   0  -9  -1   74.31    2.64 
   0  -9   1   75.25    2.61 
   0  -9  -1   72.34    2.66 
   0  -9   1   77.32    2.62 
   0  -9  -1   79.27    2.61 
   0  -9  -1   72.72    2.72 
   0   9   1   77.57    2.49 
   0   9   1   75.40    2.43 
   0   9   1   79.17    2.63 
   0   9   1   78.58    2.60 
   0   9   1   82.42    2.66 
   0   9  -1   74.63    2.62 
   0   9   1   78.68    2.27 
   0   9   1   74.77    2.69 
   0   9   1   78.72    2.66 
   0   9  -1   74.75    2.66 
   0   9  -1   77.72    2.46 
   0   9   1   72.83    2.63 
   0   9  -1   75.69    2.58 
   0   9  -1   71.13    2.48 
   0   9  -1   75.08    2.39 
   0   9  -1   76.54    2.68 
   0   9  -1   78.56    2.66 
   0   9  -1   80.59    2.60 
   1  -9   1    7.72    0.59 
   1  -9   1    7.46    0.65 
   1  -9   1    7.53    0.50 
  -1  -9  -1    5.83    0.53 
  -1  -9  -1    7.23    0.56 
  -1  -9  -1    7.57    0.55 
  -1  -9  -1    6.39    0.50 
  -1  -9  -1    6.00    0.59 
  -1  -9  -1    6.63    0.58 
   1  -9   1    6.41    0.61 
   1  -9   1    7.01    0.59 
  -1  -9  -1    6.70    0.67 
   1  -9   1    6.57    0.66 
  -1  -9  -1    6.83    0.45 
   1  -9   1    7.49    0.61 
  -1  -9  -1    6.78    0.38 
  -1  -9  -1    6.53    0.55 
  -1  -9  -1    6.86    0.46 
  -1   9  -1    6.57    0.54 
   1   9   1    7.48    0.55 
   1   9   1    6.80    0.50 
   1   9   1    5.34    0.47 
   1   9   1    6.63    0.55 
  -1   9  -1    5.62    0.56 
  -1   9  -1    6.39    0.58 
  -1   9  -1    7.69    0.52 
  -1   9  -1    6.70    0.49 
   1   9   1    6.68    0.44 
  -1   9  -1    6.94    0.59 
   1   9   1    6.56    0.34 
  -1   9  -1    6.39    0.60 
  -1   9  -1    6.88    0.58 
  -1   9  -1    6.91    0.58 
  -1   9  -1    6.76    0.55 
   1   9   1    7.59    0.59 
   1   9   1    5.30    0.48 
  -2  -9  -1    6.51    0.53 
  -2  -9  -1    5.86    0.53 
  -2  -9  -1    5.97    0.48 
   2  -9   1    6.77    0.60 
   2  -9   1    6.94    0.68 
  -2  -9  -1    6.24    0.49 
   2  -9   1    5.74    0.55 
  -2  -9  -1    6.20    0.41 
  -2  -9  -1    6.15    0.47 
   2  -9   1    6.59    0.64 
  -2  -9  -1    6.33    0.36 
  -2  -9  -1    5.97    0.59 
   2  -9   1    5.71    0.45 
   2  -9   1    5.87    0.62 
  -2  -9  -1    6.51    0.53 
  -2  -9  -1    7.03    0.43 
   2  -9   1    5.60    0.54 
  -2   9  -1    5.93    0.51 
   2   9   1    6.22    0.53 
  -2   9  -1    6.47    0.56 
  -2   9  -1    6.60    0.62 
   2   9   1    5.63    0.46 
  -2   9  -1    5.50    0.57 
  -2   9  -1    5.67    0.56 
  -2   9  -1    6.02    0.48 
  -2   9  -1    6.40    0.57 
   2   9   1    6.07    0.40 
   2   9   1    5.65    0.45 
  -2   9  -1    5.68    0.54 
   2   9   1    7.14    0.41 
   2   9   1    5.70    0.50 
   2   9   1    6.26    0.60 
   2   9   1    6.08    0.45 
  -2   9  -1    6.13    0.66 
  -2   9  -1    5.85    0.60 
  -3  -9  -1    5.59    0.35 
  -3  -9  -1    4.83    0.49 
  -3  -9  -1    5.52    0.47 
  -3  -9  -1    5.75    0.59 
   3  -9   1    5.07    0.60 
   3  -9   1    4.98    0.61 
  -3  -9  -1    5.70    0.44 
   3  -9   1    4.62    0.52 
   3  -9   1    5.88    0.47 
  -3  -9  -1    5.80    0.40 
  -3  -9  -1    5.44    0.49 
   3  -9   1    5.07    0.52 
  -3  -9  -1    5.46    0.34 
   3  -9   1    5.18    0.57 
  -3  -9  -1    5.42    0.45 
  -3  -9  -1    5.49    0.50 
   3  -9   1    6.00    0.65 
   3  -9   1    4.58    0.59 
  -3   9  -1    4.82    0.52 
  -3   9  -1    5.82    0.58 
   3   9   1    4.96    0.77 
   3   9   1    5.50    0.42 
  -3   9  -1    4.96    0.53 
   3   9   1    5.51    0.49 
  -3   9  -1    5.32    0.49 
  -3   9  -1    5.07    0.51 
   3   9   1    5.32    0.47 
   3   9   1    5.36    0.34 
  -3   9  -1    5.77    0.60 
  -3   9  -1    5.62    0.61 
   3   9   1    5.62    0.44 
  -3   9  -1    6.06    0.64 
  -3   9  -1    5.87    0.59 
   3   9   1    5.69    0.32 
   3   9   1    5.18    0.35 
  -3   9  -1    5.98    0.55 
   4  -9   1   10.43    0.86 
   4  -9   1   11.57    0.81 
  -4  -9  -1   11.79    0.68 
   4  -9   1   10.62    0.65 
   4  -9   1   10.26    0.79 
  -4  -9  -1    9.62    0.61 
   4  -9   1   11.59    0.92 
   4  -9   1   10.72    0.78 
   4  -9   1   10.32    0.65 
   4  -9   1   10.27    0.84 
  -4  -9  -1   10.14    0.59 
  -4  -9  -1    9.79    0.68 
  -4  -9  -1   10.35    0.70 
  -4  -9  -1   10.06    0.54 
   4  -9   1   10.53    0.73 
  -4  -9  -1   10.07    0.55 
  -4   9  -1   10.04    0.83 
  -4   9  -1   10.06    0.77 
  -4   9  -1    8.75    0.74 
  -4   9  -1   10.04    0.82 
   4   9   1   10.63    0.39 
   4   9   1   10.42    0.67 
   4   9   1   10.60    0.40 
  -4   9  -1   11.92    0.98 
   4   9   1   11.28    0.62 
  -4   9  -1   11.51    0.81 
   4   9   1    9.89    0.79 
  -4   9  -1    9.92    0.82 
   4   9   1   11.16    0.60 
   4   9   1   10.36    0.44 
  -4   9  -1   11.11    0.85 
  -4   9  -1   10.65    0.70 
  -4   9  -1   10.67    0.73 
   4   9   1   10.81    0.59 
  -4   9  -1    9.89    0.86 
   4   9   1    9.36    0.63 
  -5  -9  -1   45.16    1.52 
  -5  -9  -1   43.28    1.52 
   5  -9   1   47.49    1.69 
  -5  -9  -1   43.37    1.54 
   5  -9   1   45.85    2.89 
   5  -9   1   45.25    1.73 
  -5  -9  -1   43.50    1.71 
  -5  -9  -1   46.79    1.83 
   5  -9   1   45.61    1.94 
  -5  -9  -1   43.09    1.59 
  -5  -9  -1   43.75    1.61 
   5  -9   1   42.86    1.89 
   5  -9   1   46.20    1.64 
   5  -9   1   46.98    1.97 
  -5  -9  -1   44.48    1.70 
   5  -9   1   43.43    1.82 
   5  -9   1   42.08    2.68 
   5   9   1   43.10    1.60 
   5   9   1   44.29    1.88 
  -5   9  -1   41.97    1.86 
  -5   9  -1   42.59    1.72 
  -5   9  -1   43.77    1.98 
   5   9   1   42.38    1.63 
  -5   9  -1   43.62    2.07 
  -5   9  -1   36.69    2.54 
   5   9   1   44.13    1.51 
  -5   9  -1   42.50    1.89 
  -5   9  -1   44.00    1.98 
  -5   9  -1   43.52    1.94 
   5   9   1   43.97    1.52 
  -6  -9  -1   21.19    0.94 
   6  -9   1   20.40    1.14 
   6  -9   1   22.35    1.27 
  -6  -9  -1   20.79    0.88 
  -6  -9  -1   21.43    1.06 
   6  -9   1   22.99    1.07 
   6  -9   1   20.30    1.29 
  -6  -9  -1   20.37    1.03 
  -6  -9  -1   19.89    0.98 
  -6  -9  -1   21.83    1.15 
  -6  -9  -1   20.83    0.88 
   6  -9   1   19.74    1.38 
   6  -9   1   20.48    1.25 
   6  -9   1   22.35    1.03 
  -6  -9  -1   21.40    0.98 
   6  -9   1   21.49    0.96 
   6   9   1   19.14    1.04 
  -6   9  -1   19.88    1.06 
  -6   9  -1   23.28    1.34 
   6   9   1   20.46    0.85 
  -6   9  -1   18.60    1.33 
   6   9   1   21.05    0.95 
  -6   9  -1   20.63    1.25 
  -6   9  -1   21.51    1.26 
  -6   9  -1   20.27    1.33 
   6   9   1   18.86    1.16 
  -6   9  -1   20.19    1.11 
   6   9   1   20.69    0.98 
  -6   9  -1   20.56    1.29 
   7  -9   1    0.30    0.28 
  -7  -9  -1    0.19    0.14 
   7  -9   1    0.04    0.14 
  -7  -9  -1    0.14    0.21 
  -7  -9  -1    0.12    0.15 
   7  -9   1   -0.07    0.32 
  -7  -9  -1    0.19    0.22 
  -7  -9  -1    0.44    0.16 
  -7  -9  -1   -0.01    0.14 
   7  -9   1    0.23    0.21 
  -7  -9  -1    0.21    0.18 
   7  -9   1    0.12    0.25 
   7  -9   1    0.20    0.18 
   7  -9   1   -0.02    0.38 
  -7  -9  -1    0.20    0.18 
  -7   9  -1   -0.20    0.25 
  -7   9  -1   -0.03    0.22 
   7   9   1   -0.11    0.13 
  -7   9  -1    0.09    0.25 
  -7   9  -1    0.09    0.25 
   7   9   1   -0.12    0.19 
  -7   9  -1   -0.31    0.22 
   7   9   1    0.23    0.14 
  -7   9  -1    0.21    0.31 
   7   9   1    0.12    0.31 
   7   9   1   -0.03    0.17 
  -8  -9  -1   10.38    0.72 
   8  -9   1   12.18    1.00 
  -8  -9  -1   12.15    0.86 
  -8  -9  -1   11.77    0.75 
   8  -9   1   12.62    0.76 
   8  -9   1   10.37    0.96 
   8  -9   1   11.27    0.60 
  -8  -9  -1   10.94    0.91 
  -8  -9  -1   10.68    0.64 
  -8  -9  -1    9.82    0.78 
   8  -9   1   10.44    0.69 
   8  -9   1   12.03    0.97 
  -8  -9  -1   12.14    0.75 
  -8   9  -1    8.82    0.91 
   8   9   1    9.72    0.89 
   8   9   1   11.25    0.69 
   8   9   1   10.93    0.63 
  -8   9  -1   10.20    0.72 
  -8   9  -1    9.77    1.00 
   8   9   1   10.76    0.59 
  -8   9  -1   10.24    1.07 
  -8   9  -1   10.66    1.10 
  -8   9  -1   11.10    1.02 
  -8   9  -1   10.03    0.96 
  -9  -9  -1    3.15    0.58 
   9  -9   1    2.67    0.58 
   9  -9   1    3.48    0.58 
  -9  -9  -1    2.79    0.48 
   9  -9   1    3.15    0.44 
  -9  -9  -1    2.36    0.34 
   9  -9   1    3.58    0.70 
   9  -9   1    3.14    0.44 
  -9  -9  -1    3.57    0.58 
  -9  -9  -1    2.82    0.44 
  -9  -9  -1    2.65    0.39 
   9   9   1    2.22    0.29 
  -9   9  -1    2.41    0.63 
   9   9   1    2.75    0.49 
  -9   9  -1    3.23    0.74 
  -9   9  -1    1.84    0.54 
  -9   9  -1    3.35    0.77 
   9   9   1    2.83    0.37 
  -9   9  -1    3.04    0.64 
  -9   9  -1    2.64    0.62 
 -10  -9  -1    4.39    0.64 
  10  -9   1    4.68    0.61 
 -10  -9  -1    4.66    0.64 
 -10  -9  -1    4.66    0.46 
 -10  -9  -1    4.59    0.51 
  10  -9   1    5.23    0.59 
  10  -9   1    4.79    0.79 
 -10  -9  -1    4.53    0.50 
  10  -9   1    5.22    0.55 
 -10  -9  -1    3.55    0.51 
  10  -9   1    4.12    0.75 
 -10   9  -1    5.21    0.87 
 -10   9  -1    4.32    0.86 
 -10   9  -1    4.78    0.84 
 -10   9  -1    4.11    0.87 
 -10   9  -1    4.25    0.81 
 -10   9  -1    4.86    0.90 
  10   9   1    4.43    0.48 
  10   9   1    4.42    0.44 
  11  -9   1   -0.08    0.82 
 -11  -9  -1    2.13    0.41 
 -11  -9  -1    2.23    0.70 
  11  -9   1    1.47    0.53 
  11  -9   1    0.56    0.47 
 -11  -9  -1    1.97    0.42 
 -11  -9  -1    2.42    0.53 
  11  -9   1    1.69    0.40 
 -11  -9  -1    1.56    0.44 
 -11  -9  -1    2.03    0.37 
 -11   9  -1    1.59    0.64 
  11   9   1    1.47    0.31 
  11   9   1    1.48    0.31 
 -11   9  -1    1.46    0.64 
 -11   9  -1    1.55    0.58 
 -11   9  -1    2.11    0.69 
 -12  -9  -1    3.21    0.54 
 -12  -9  -1    3.92    0.57 
 -12  -9  -1    3.43    0.68 
 -12  -9  -1    2.35    0.65 
 -12  -9  -1    3.37    0.42 
 -12  -9  -1    2.68    0.49 
  12  -9   1    2.75    0.68 
 -12   9  -1    2.97    0.79 
 -12   9  -1    3.09    0.82 
 -12   9  -1    2.83    0.82 
 -12   9  -1    1.99    0.76 
 -13  -9  -1   30.59    1.49 
  13  -9   1   35.94    2.08 
 -13  -9  -1   31.22    1.78 
 -13  -9  -1   33.57    2.25 
 -13  -9  -1   34.48    1.61 
 -13   9  -1   31.16    2.56 
 -13   9  -1   32.40    2.20 
 -13   9  -1   34.01    2.26 
 -13   9  -1   36.72    2.76 
 -12 -10   1   15.15    0.99 
 -12 -10   1   15.66    1.23 
 -12 -10   1   15.54    1.10 
 -12 -10   1   14.82    1.44 
 -12 -10   1   13.98    0.84 
  12 -10  -1   16.75    1.57 
  12 -10  -1   16.62    1.48 
  12  10  -1   12.75    0.90 
 -12  10   1   13.63    1.50 
 -12  10   1   18.28    1.63 
 -12  10   1   16.31    1.77 
 -12  10   1   14.49    1.77 
 -11 -10   1   14.50    0.97 
 -11 -10   1   12.78    0.81 
 -11 -10   1   12.05    1.23 
 -11 -10   1   13.01    0.84 
  11 -10  -1   12.44    1.27 
  11 -10  -1   13.14    0.92 
  11 -10  -1   13.08    1.33 
 -11 -10   1   13.03    1.04 
 -11 -10   1   13.64    1.08 
 -11  10   1   11.68    1.46 
 -11  10   1   13.28    1.52 
 -11  10   1   14.74    1.41 
 -11  10   1   12.71    1.36 
  11  10  -1   11.98    0.91 
 -10 -10   1   20.75    1.27 
  10 -10  -1   20.96    1.14 
  10 -10  -1   20.57    2.22 
 -10 -10   1   21.24    1.02 
 -10 -10   1   19.60    1.25 
  10 -10  -1   20.85    1.52 
 -10 -10   1   21.29    1.07 
 -10  10   1   20.98    1.76 
  10  10  -1   21.93    1.08 
 -10  10   1   18.84    1.54 
  10  10  -1   18.43    1.38 
 -10  10   1   19.19    1.51 
 -10  10   1   16.99    1.51 
 -10  10   1   21.64    1.75 
  -9 -10   1    1.38    0.30 
  -9 -10   1    1.50    0.40 
   9 -10  -1    0.73    0.41 
  -9 -10   1    0.65    0.68 
   9 -10  -1    1.21    0.25 
  -9 -10   1    1.55    0.50 
   9 -10  -1   -0.69    0.59 
   9 -10  -1    0.91    0.33 
  -9 -10   1    1.02    0.46 
   9 -10  -1    1.21    0.52 
  -9 -10   1    0.61    0.35 
   9 -10  -1    0.92    0.40 
  -9 -10   1    1.13    0.29 
  -9 -10   1    1.03    0.31 
  -9  10   1    1.18    0.50 
   9  10  -1    1.65    0.38 
   9  10  -1    1.47    0.30 
   9  10  -1    0.60    0.51 
  -9  10   1    0.92    0.46 
  -9  10   1    1.26    0.51 
  -9  10   1    0.55    0.47 
  -9  10   1    1.45    0.65 
  -8 -10   1    8.61    0.77 
   8 -10  -1    8.25    0.68 
  -8 -10   1    9.23    0.67 
   8 -10  -1    8.10    0.93 
   8 -10  -1   10.28    0.98 
  -8 -10   1    9.69    0.81 
  -8 -10   1    9.37    0.70 
  -8 -10   1    8.23    0.71 
  -8 -10   1    8.94    0.77 
  -8 -10   1   10.40    0.64 
  -8 -10   1    8.94    0.79 
  -8  10   1   11.25    1.09 
   8  10  -1    7.95    0.57 
  -8  10   1    8.58    0.91 
   8  10  -1   10.00    0.74 
  -8  10   1   10.17    1.03 
  -8  10   1   10.31    1.13 
  -8  10   1    8.87    1.05 
   8  10  -1    8.64    0.72 
  -8  10   1    7.11    0.91 
   8  10  -1    9.58    0.95 
   7 -10  -1   11.81    0.87 
  -7 -10   1   10.89    0.84 
  -7 -10   1   12.40    0.82 
   7 -10  -1   10.69    1.07 
  -7 -10   1   10.26    0.74 
  -7 -10   1   11.63    0.90 
   7 -10  -1   11.33    0.70 
   7 -10  -1   11.22    0.93 
  -7 -10   1   11.93    0.74 
   7 -10  -1    9.90    0.73 
  -7 -10   1   10.95    0.69 
  -7 -10   1   12.01    0.85 
   7 -10  -1   11.30    1.02 
   7 -10  -1    9.92    0.93 
  -7 -10   1   11.53    0.67 
  -7  10   1   12.18    1.03 
  -7  10   1   10.80    1.01 
  -7  10   1   10.59    1.02 
   7  10  -1   11.31    0.78 
   7  10  -1   11.60    0.70 
  -7  10   1   12.62    1.01 
   7  10  -1    9.79    1.58 
  -7  10   1   10.69    0.83 
   7  10  -1   11.67    0.81 
  -7  10   1   12.22    1.09 
   7  10  -1   11.12    0.65 
  -7  10   1    9.56    1.03 
  -6 -10   1   11.39    0.80 
   6 -10  -1   10.43    0.89 
  -6 -10   1   11.00    0.65 
  -6 -10   1   10.71    0.70 
  -6 -10   1   10.78    0.67 
   6 -10  -1   10.51    1.25 
  -6 -10   1   10.33    0.72 
   6 -10  -1   10.81    0.75 
   6 -10  -1   12.26    0.72 
   6 -10  -1    9.60    1.00 
  -6 -10   1   11.46    0.83 
   6 -10  -1   11.06    0.93 
  -6 -10   1   11.51    0.82 
   6 -10  -1   11.40    0.86 
   6 -10  -1   10.05    1.03 
  -6 -10   1   10.15    0.72 
   6 -10  -1   10.56    1.06 
   6  10  -1   10.58    0.76 
   6  10  -1   11.16    0.78 
  -6  10   1   12.02    0.94 
  -6  10   1   12.71    1.08 
   6  10  -1   11.11    0.68 
  -6  10   1   13.07    1.01 
  -6  10   1   10.83    0.93 
  -6  10   1    9.96    0.96 
  -6  10   1   10.81    0.82 
  -6  10   1   11.65    1.00 
   6  10  -1   11.72    0.66 
   6  10  -1    9.54    0.85 
  -5 -10   1   31.08    1.39 
   5 -10  -1   29.12    1.64 
   5 -10  -1   27.87    1.63 
   5 -10  -1   32.48    1.37 
  -5 -10   1   31.04    1.45 
   5 -10  -1   32.99    1.36 
   5 -10  -1   31.54    1.50 
  -5 -10   1   31.01    1.28 
  -5 -10   1   31.96    1.39 
   5 -10  -1   31.14    1.60 
  -5 -10   1   30.27    1.23 
   5 -10  -1   28.99    1.50 
  -5 -10   1   32.23    1.31 
  -5 -10   1   30.40    1.44 
   5 -10  -1   32.53    1.66 
   5 -10  -1   33.32    1.65 
  -5 -10   1   30.85    1.33 
   5  10  -1   31.33    1.08 
  -5  10   1   30.46    1.64 
   5  10  -1   29.90    1.52 
  -5  10   1   33.74    1.65 
  -5  10   1   33.08    1.68 
  -5  10   1   30.32    1.46 
  -5  10   1   30.09    1.72 
  -5  10   1   32.39    1.47 
  -5  10   1   31.25    1.72 
   5  10  -1   33.19    1.07 
  -5  10   1   33.35    1.62 
   5  10  -1   31.79    1.31 
  -5  10   1   31.64    1.57 
   5  10  -1   32.28    1.27 
   5  10  -1   30.40    1.38 
   5  10  -1   32.25    1.42 
   4 -10  -1  145.24    4.64 
  -4 -10   1  142.29    4.36 
   4 -10  -1  142.87    5.06 
   4 -10  -1  140.62    4.80 
  -4 -10   1  145.72    4.46 
   4 -10  -1  149.23    4.45 
  -4 -10   1  145.91    4.50 
   4 -10  -1  141.68    4.85 
  -4 -10   1  149.11    4.30 
   4 -10  -1  150.90    4.76 
   4 -10  -1  144.81    4.69 
  -4 -10   1  149.83    4.46 
   4 -10  -1  146.19    4.42 
  -4 -10   1  150.45    4.59 
  -4 -10   1  142.22    4.56 
  -4 -10   1  147.57    4.37 
   4 -10  -1  149.97    4.76 
  -4  10   1  147.56    4.82 
  -4  10   1  144.67    4.79 
   4  10  -1  147.42    4.17 
   4  10  -1  147.21    4.13 
   4  10  -1  150.84    4.36 
  -4  10   1  148.01    4.64 
  -4  10   1  144.48    4.89 
  -4  10   1  148.75    4.71 
   4  10  -1  147.87    4.35 
  -4  10   1  143.39    4.66 
   4  10  -1  145.98    4.50 
   4  10  -1  146.17    4.52 
  -4  10   1  145.25    4.61 
   4  10  -1  149.16    4.71 
   4  10  -1  150.43    4.42 
  -4  10   1  139.45    4.85 
  -4  10   1  152.05    4.72 
  -4  10   1  141.17    4.75 
  -3 -10   1   32.78    1.62 
  -3 -10   1   34.79    1.46 
  -3 -10   1   31.86    1.42 
  -3 -10   1   33.09    1.29 
  -3 -10   1   34.26    1.53 
   3 -10  -1   33.75    1.42 
   3 -10  -1   34.13    1.59 
  -3 -10   1   34.35    1.38 
   3 -10  -1   33.02    1.36 
   3 -10  -1   32.69    1.67 
   3 -10  -1   35.34    1.60 
   3 -10  -1   32.47    1.54 
  -3 -10   1   31.34    1.27 
   3 -10  -1   36.48    1.72 
  -3 -10   1   33.54    1.42 
   3 -10  -1   33.00    1.61 
  -3  10   1   33.93    1.67 
  -3  10   1   30.90    1.57 
   3  10  -1   33.74    1.21 
  -3  10   1   35.40    1.55 
   3  10  -1   33.02    1.56 
   3  10  -1   32.78    1.40 
  -3  10   1   30.24    1.61 
  -3  10   1   29.34    1.49 
   3  10  -1   34.26    1.29 
  -3  10   1   33.63    1.53 
  -3  10   1   31.99    1.40 
  -3  10   1   34.78    1.65 
  -3  10   1   35.26    1.61 
  -3  10   1   32.48    1.60 
   3  10  -1   32.00    1.34 
   3  10  -1   34.99    1.27 
  -3  10   1   33.61    1.44 
   3  10  -1   37.15    1.24 
   3  10  -1   34.12    1.48 
   2 -10  -1   22.80    1.19 
  -2 -10   1   22.25    1.09
[truncated: 50,857,393 more chars]
